# Supplementary material for: 2,10-Dibromo-6-isobutyl-6-methyl­dibenzo[d,f][1,3]dioxepine
Source: Acta Crystallogr Sect E Struct Rep Online. 2008 Apr 26;64(Pt 5):o925. doi: 10.1107/S1600536808011665 (PMC2961170; doi:10.1107/S1600536808011665)
Supplement: Supplementary file 1 [file e-64-0o925-sup1.cif]

##############################################################################
###                                                                        ###
###        Electronic paper (Acta Crystallographica Section E)             ###
###                                                                        ###
##############################################################################
#                                                                            #
# This CIF contains the data in a paper accepted for publication in Acta     #
# Crystallographica Section E. It conforms to the requirements of Notes      #
# for Authors for Section E, and has been peer reviewed under the auspices   #
# of the IUCr Commission on Journals.                                        #
#                                                                            #
# Full details of the Crystallographic Information File format               #
# are given in the paper "The Crystallographic Information File (CIF):       #
# a New Standard Archive File for Crystallography" by S. R. Hall, F. H.      #
# Allen and I. D. Brown [Acta Cryst. (1991), A47, 655-685].                  #
#                                                                            #
# The current version of the core CIF dictionary is obtainable from          #
# ftp://ftp.iucr.org/pub/cif_core.dic. The current version number is 2.4.    #
#                                                                            #
# Software is freely available for graphical display of the structure(s) in  #
# this CIF.  For information consult the CIF home page http://www.iucr.org/  #
# cif/home.html                                                              #
#                                                                            #
# This file may be used for bona fide research purposes within the           #
# scientific community so long as proper attribution is given to the journal # 
# article from which it was obtained.                                        #
#                                                                            #
##############################################################################
                                             
data_global
_audit_creation_method     'SHELXL-97'
_journal_data_validation_number     ?
_journal_date_recd_electronic     2008-04-03
_journal_date_accepted     2008-04-23
_journal_name_full     'Acta Crystallographica, Section E'
_journal_year     2008
_journal_volume     64
_journal_issue      5
_journal_page_first     o925
_journal_page_last     o925
_journal_paper_category     QO
_journal_coeditor_code     NC2099
_publ_contact_author_name     'Prof. Hai-Quan Zhang'
_publ_contact_author_address
;
State Key Laboratory of Metastable Materials Science and Technology
Yanshan University
Qinhuangdao 066004
People's Republic of China
;
_publ_contact_author_email     hqzhang@ysu.edu.cn
_publ_contact_author_fax     '(86)335 8074 545'
_publ_contact_author_phone     '(86)335 8074 791'
_publ_section_title
;
2,10-Dibromo-6-isobutyl-6-methyldibenzo[<i>d</i>,<i>f</i>][1,3]dioxepine
;
loop_
    _publ_author_name
    _publ_author_footnote
    _publ_author_address
    'Hai-Quan Zhang' .
;
State Key Laboratory of Metastable Materials Science and Technology
Yanshan University
Qinhuangdao 066004
People's Republic of China
;
    'Bao-Li' .
;
State Key Laboratory of Supramolecular Structure and Materials
Jilin University
Changchun 130012
People's Republic of China
;
    'Guang-Di Yang' .
;
State Key Laboratory of Supramolecular Structure and Materials
Jilin University
Changchun 130012
People's Republic of China
;
    'Yu-Guang Ma' .
;
State Key Laboratory of Supramolecular Structure and Materials
Jilin University
Changchun 130012
People's Republic of China
;
data_I
_chemical_name_systematic
;
2,10-Dibromo-6-isobutyl-6-methyldibenzo[d,f][1,3]dioxepine
;
_chemical_name_common     ?
_chemical_formula_moiety     'C18 H18 Br2 O2'
_chemical_formula_sum     'C18 H18 Br2 O2'
_chemical_formula_iupac     'C18 H18 Br2 O2'
_chemical_formula_weight     426.14
_chemical_melting_point     ?
_symmetry_cell_setting     monoclinic
_symmetry_space_group_name_H-M     'P 21/c'
_symmetry_space_group_name_HALL     '-P 2ybc'
loop_
    _symmetry_equiv_pos_as_xyz
    'x, y, z'
    '-x, y+1/2, -z+1/2'
    '-x, -y, -z'
    'x, -y-1/2, z-1/2'
_cell_length_a     8.3372(9)
_cell_length_b     19.362(2)
_cell_length_c     10.8066(16)
_cell_angle_alpha     90.00
_cell_angle_beta     100.803(5)
_cell_angle_gamma     90.00
_cell_volume     1713.5(4)
_cell_formula_units_Z     4
_cell_measurement_reflns_used     12167
_cell_measurement_theta_min     2.10
_cell_measurement_theta_max     54.92
_cell_measurement_temperature     193(2)
_exptl_crystal_description     block
_exptl_crystal_colour     colorless
_exptl_crystal_size_max     0.13
_exptl_crystal_size_mid     0.12
_exptl_crystal_size_min     0.12
_exptl_crystal_density_diffrn     1.652
_exptl_crystal_density_meas     ?
_exptl_crystal_density_method     'not measured'
_exptl_crystal_F_000     848
_exptl_absorpt_coefficient_mu     4.735
_exptl_absorpt_correction_type     multi-scan
_exptl_absorpt_process_details     '(ABSCOR; Higashi, 1995)'
_exptl_absorpt_correction_T_min     0.5868
_exptl_absorpt_correction_T_max     0.6073
_exptl_special_details
;
;
_diffrn_ambient_temperature     193(2)
_diffrn_radiation_type     MoK\a
_diffrn_radiation_wavelength     0.71073
_diffrn_radiation_source     'fine-focus sealed tube'
_diffrn_radiation_monochromator     graphite
_diffrn_measurement_device_type     'Rigaku R-AXIS RAPID'
_diffrn_measurement_method     \w
_diffrn_detector_area_resol_mean     ?
_diffrn_reflns_number     7425
_diffrn_reflns_av_R_equivalents     0.0276
_diffrn_reflns_av_sigmaI/netI     0.0630
_diffrn_reflns_theta_min     2.10
_diffrn_reflns_theta_max     27.48
_diffrn_reflns_theta_full     27.48
_diffrn_measured_fraction_theta_max     1.000
_diffrn_measured_fraction_theta_full     1.000
_diffrn_reflns_limit_h_min     -10
_diffrn_reflns_limit_h_max     10
_diffrn_reflns_limit_k_min     -25
_diffrn_reflns_limit_k_max     25
_diffrn_reflns_limit_l_min     -14
_diffrn_reflns_limit_l_max     14
_diffrn_standards_number     0
_diffrn_standards_interval_count     0
_diffrn_standards_interval_time     0
_diffrn_standards_decay_%     0
_refine_special_details
;
Refinement of <i>F</i>^2^ against ALL reflections. The weighted <i>R</i>-factor
<i>wR</i> and goodness of fit <i>S</i> are based on <i>F</i>^2^, conventional
<i>R</i>-factors <i>R</i> are based on <i>F</i>, with <i>F</i> set to zero for
negative <i>F</i>^2^. The threshold expression of <i>F</i>^2^ >
\s(<i>F</i>^2^) is used only for calculating <i>R</i>-factors(gt) <i>etc</i>.
and is not relevant to the choice of reflections for refinement.
<i>R</i>-factors based on <i>F</i>^2^ are statistically about twice as large
as those based on <i>F</i>, and <i>R</i>- factors based on ALL data will be
even larger.
;
_reflns_number_total     3924
_reflns_number_gt     2495
_reflns_threshold_expression     I>2\s(I)
_refine_ls_structure_factor_coef     Fsqd
_refine_ls_matrix_type     full
_refine_ls_R_factor_all     0.0582
_refine_ls_R_factor_gt     0.0283
_refine_ls_wR_factor_gt     0.0487
_refine_ls_wR_factor_ref     0.0519
_refine_ls_goodness_of_fit_ref     0.848
_refine_ls_restrained_S_all     0.848
_refine_ls_number_reflns     3924
_refine_ls_number_parameters     202
_refine_ls_number_restraints     0
_refine_ls_hydrogen_treatment     constr
_refine_ls_weighting_scheme     calc
_refine_ls_weighting_details
                 'calc w=1/[\s^2^(Fo^2^)+(0.0206P)^2^] where P=(Fo^2^+2Fc^2^)/3'
_atom_sites_solution_hydrogens     geom
_atom_sites_solution_primary     direct
_atom_sites_solution_secondary     difmap
_refine_ls_shift/su_max     0.001
_refine_ls_shift/su_mean     0.000
_refine_diff_density_max     0.412
_refine_diff_density_min     -0.508
_refine_ls_extinction_method     none
_refine_ls_extinction_coef     ?
loop_
    _atom_type_symbol
    _atom_type_description
    _atom_type_scat_dispersion_real
    _atom_type_scat_dispersion_imag
    _atom_type_scat_source
    'C' 'C' 0.0033 0.0016
                         'International Tables Vol C Tables 4.2.6.8 and 6.1.1.4'
    'H' 'H' 0.0000 0.0000
                         'International Tables Vol C Tables 4.2.6.8 and 6.1.1.4'
    'O' 'O' 0.0106 0.0060
                         'International Tables Vol C Tables 4.2.6.8 and 6.1.1.4'
    'Br' 'Br' -0.2901 2.4595
                         'International Tables Vol C Tables 4.2.6.8 and 6.1.1.4'
_computing_data_collection     'RAPID-AUTO (Rigaku, 1998)'
_computing_cell_refinement     'RAPID-AUTO (Rigaku, 1998)'
_computing_data_reduction     'CrystalStructure (Rigaku/MSC and Rigaku, 2002)'
_computing_structure_solution     'SHELXS97 (Sheldrick, 2008)'
_computing_structure_refinement     'SHELXL97 (Sheldrick, 2008)'
_computing_molecular_graphics     'PLATON (Spek, 2003)'
_computing_publication_material     'SHELXL97 (Sheldrick, 2008)'
loop_
    _atom_site_type_symbol
    _atom_site_label
    _atom_site_fract_x
    _atom_site_fract_y
    _atom_site_fract_z
    _atom_site_U_iso_or_equiv
    _atom_site_adp_type
    _atom_site_calc_flag
    _atom_site_refinement_flags
    _atom_site_occupancy
    _atom_site_disorder_assembly
    _atom_site_disorder_group
    Br Br1 1.32353(3) 0.596022(13) 0.68875(3) 0.03946(9) Uani d . 1 . .
    Br Br2 1.32322(4) 0.994048(14) 0.80855(4) 0.06258(12) Uani d . 1 . .
    C C1 1.0296(3) 0.70180(11) 0.9608(2) 0.0219(5) Uani d . 1 . .
    C C2 1.0540(3) 0.63147(11) 0.9678(2) 0.0273(6) Uani d . 1 . .
    H H2 1.0100 0.6051 1.0276 0.033 Uiso calc R 1 . .
    C C3 1.1424(3) 0.59896(11) 0.8880(2) 0.0294(6) Uani d . 1 . .
    H H3 1.1596 0.5504 0.8921 0.035 Uiso calc R 1 . .
    C C4 1.2052(3) 0.63899(12) 0.8022(2) 0.0264(6) Uani d . 1 . .
    C C5 1.1833(3) 0.70927(11) 0.7948(2) 0.0238(5) Uani d . 1 . .
    H H5 1.2283 0.7354 0.7353 0.029 Uiso calc R 1 . .
    C C6 1.0946(3) 0.74206(11) 0.8752(2) 0.0220(5) Uani d . 1 . .
    C C7 0.9182(3) 0.84461(11) 0.8840(2) 0.0240(5) Uani d . 1 . .
    C C8 1.0681(3) 0.81720(11) 0.8698(2) 0.0226(5) Uani d . 1 . .
    C C9 1.1879(3) 0.86301(12) 0.8475(2) 0.0305(6) Uani d . 1 . .
    H H9 1.2914 0.8460 0.8370 0.037 Uiso calc R 1 . .
    C C10 1.1573(3) 0.93303(12) 0.8403(2) 0.0329(7) Uani d . 1 . .
    C C11 1.0099(3) 0.95998(11) 0.8559(2) 0.0333(6) Uani d . 1 . .
    H H11 0.9914 1.0084 0.8517 0.040 Uiso calc R 1 . .
    C C12 0.8886(3) 0.91495(11) 0.8779(2) 0.0297(6) Uani d . 1 . .
    H H12 0.7856 0.9324 0.8887 0.036 Uiso calc R 1 . .
    C C13 0.7930(3) 0.76216(11) 1.0048(2) 0.0231(5) Uani d . 1 . .
    C C14 0.7645(3) 0.81026(11) 1.1085(2) 0.0304(6) Uani d . 1 . .
    H H14A 0.7726 0.7843 1.1873 0.046 Uiso calc R 1 . .
    H H14B 0.6554 0.8308 1.0860 0.046 Uiso calc R 1 . .
    H H14C 0.8469 0.8470 1.1195 0.046 Uiso calc R 1 . .
    C C15 0.6684(3) 0.70529(11) 0.9684(2) 0.0239(5) Uani d . 1 . .
    H H15A 0.7027 0.6767 0.9020 0.029 Uiso calc R 1 . .
    H H15B 0.5622 0.7267 0.9316 0.029 Uiso calc R 1 . .
    C C16 0.6434(3) 0.65766(12) 1.0774(2) 0.0271(6) Uani d . 1 . .
    H H16 0.7452 0.6592 1.1431 0.032 Uiso calc R 1 . .
    C C17 0.6163(3) 0.58315(12) 1.0329(2) 0.0404(7) Uani d . 1 . .
    H H17A 0.6030 0.5538 1.1041 0.061 Uiso calc R 1 . .
    H H17B 0.7106 0.5673 0.9984 0.061 Uiso calc R 1 . .
    H H17C 0.5177 0.5804 0.9674 0.061 Uiso calc R 1 . .
    C C18 0.5010(3) 0.68121(13) 1.1386(2) 0.0414(7) Uani d . 1 . .
    H H18A 0.3989 0.6784 1.0767 0.062 Uiso calc R 1 . .
    H H18B 0.5193 0.7290 1.1677 0.062 Uiso calc R 1 . .
    H H18C 0.4938 0.6512 1.2104 0.062 Uiso calc R 1 . .
    O O1 0.95321(18) 0.73412(7) 1.04861(13) 0.0232(4) Uani d . 1 . .
    O O2 0.78958(17) 0.79979(7) 0.88965(14) 0.0243(4) Uani d . 1 . .
loop_
    _atom_site_aniso_label
    _atom_site_aniso_U_11
    _atom_site_aniso_U_22
    _atom_site_aniso_U_33
    _atom_site_aniso_U_12
    _atom_site_aniso_U_13
    _atom_site_aniso_U_23
    Br1 0.03994(16) 0.03630(15) 0.04601(17) 0.00641(13) 0.01797(13) -0.00815(14)
    Br2 0.0675(2) 0.03245(16) 0.1003(3) -0.01841(15) 0.0480(2) -0.00512(17)
    C1 0.0173(13) 0.0274(13) 0.0206(13) 0.0013(10) 0.0024(11) 0.0006(10)
    C2 0.0242(13) 0.0273(13) 0.0309(15) 0.0009(11) 0.0066(12) 0.0070(11)
    C3 0.0267(13) 0.0213(12) 0.0391(16) 0.0033(11) 0.0029(12) 0.0019(12)
    C4 0.0170(13) 0.0304(13) 0.0316(15) 0.0042(10) 0.0039(12) -0.0069(11)
    C5 0.0198(12) 0.0276(13) 0.0243(14) 0.0006(10) 0.0050(11) 0.0011(11)
    C6 0.0178(13) 0.0247(12) 0.0225(13) -0.0005(10) 0.0016(11) -0.0007(10)
    C7 0.0244(14) 0.0260(13) 0.0212(14) -0.0015(10) 0.0030(11) -0.0009(10)
    C8 0.0283(13) 0.0207(11) 0.0205(13) -0.0008(10) 0.0083(11) -0.0004(10)
    C9 0.0306(15) 0.0298(14) 0.0338(17) -0.0028(11) 0.0131(14) -0.0036(11)
    C10 0.0423(16) 0.0252(13) 0.0362(17) -0.0089(12) 0.0203(14) -0.0007(11)
    C11 0.0458(18) 0.0205(12) 0.0354(16) 0.0023(12) 0.0122(14) 0.0013(11)
    C12 0.0313(14) 0.0279(14) 0.0303(15) 0.0064(11) 0.0067(12) 0.0034(11)
    C13 0.0245(13) 0.0279(12) 0.0167(13) 0.0044(11) 0.0032(11) 0.0033(10)
    C14 0.0294(14) 0.0320(14) 0.0304(16) 0.0018(12) 0.0073(12) -0.0052(12)
    C15 0.0207(13) 0.0280(12) 0.0222(13) 0.0017(10) 0.0020(11) -0.0004(11)
    C16 0.0215(13) 0.0352(14) 0.0237(14) -0.0039(11) 0.0025(11) 0.0023(11)
    C17 0.0423(17) 0.0333(15) 0.0468(18) -0.0035(13) 0.0116(14) 0.0074(13)
    C18 0.0331(16) 0.0539(17) 0.0408(18) -0.0094(13) 0.0163(14) -0.0011(14)
    O1 0.0193(9) 0.0305(9) 0.0197(9) 0.0023(7) 0.0033(7) 0.0001(7)
    O2 0.0226(9) 0.0266(9) 0.0230(9) -0.0009(7) 0.0028(8) 0.0043(7)
_geom_special_details
;
All e.s.d.'s (except the e.s.d. in the dihedral angle between two l.s. planes)
are estimated using the full covariance matrix. The cell e.s.d.'s are taken
into account individually in the estimation of e.s.d.'s in distances, angles
and torsion angles; correlations between e.s.d.'s in cell parameters are only
used when they are defined by crystal symmetry. An approximate (isotropic)
treatment of cell e.s.d.'s is used for estimating e.s.d.'s involving l.s.
planes.
;
loop_
    _geom_bond_atom_site_label_1
    _geom_bond_atom_site_label_2
    _geom_bond_site_symmetry_2
    _geom_bond_distance
    _geom_bond_publ_flag
    Br1 C4 . 1.903(2) ?
    Br2 C10 . 1.898(2) ?
    C1 C2 . 1.377(3) ?
    C1 O1 . 1.387(2) ?
    C1 C6 . 1.395(3) ?
    C2 C3 . 1.386(3) ?
    C2 H2 . 0.9500 ?
    C3 C4 . 1.384(3) ?
    C3 H3 . 0.9500 ?
    C4 C5 . 1.373(3) ?
    C5 C6 . 1.394(3) ?
    C5 H5 . 0.9500 ?
    C6 C8 . 1.471(3) ?
    C7 C12 . 1.384(3) ?
    C7 O2 . 1.390(2) ?
    C7 C8 . 1.393(3) ?
    C8 C9 . 1.390(3) ?
    C9 C10 . 1.379(3) ?
    C9 H9 . 0.9500 ?
    C10 C11 . 1.375(3) ?
    C11 C12 . 1.390(3) ?
    C11 H11 . 0.9500 ?
    C12 H12 . 0.9500 ?
    C13 O1 . 1.437(3) ?
    C13 O2 . 1.438(2) ?
    C13 C14 . 1.510(3) ?
    C13 C15 . 1.515(3) ?
    C14 H14A . 0.9800 ?
    C14 H14B . 0.9800 ?
    C14 H14C . 0.9800 ?
    C15 C16 . 1.541(3) ?
    C15 H15A . 0.9900 ?
    C15 H15B . 0.9900 ?
    C16 C17 . 1.524(3) ?
    C16 C18 . 1.532(3) ?
    C16 H16 . 1.0000 ?
    C17 H17A . 0.9800 ?
    C17 H17B . 0.9800 ?
    C17 H17C . 0.9800 ?
    C18 H18A . 0.9800 ?
    C18 H18B . 0.9800 ?
    C18 H18C . 0.9800 ?
loop_
    _geom_angle_atom_site_label_1
    _geom_angle_atom_site_label_2
    _geom_angle_atom_site_label_3
    _geom_angle_site_symmetry_1
    _geom_angle_site_symmetry_3
    _geom_angle
    _geom_angle_publ_flag
    C2 C1 O1 . . 119.39(18) ?
    C2 C1 C6 . . 121.15(19) ?
    O1 C1 C6 . . 119.15(19) ?
    C1 C2 C3 . . 120.3(2) ?
    C1 C2 H2 . . 119.8 ?
    C3 C2 H2 . . 119.8 ?
    C4 C3 C2 . . 118.3(2) ?
    C4 C3 H3 . . 120.8 ?
    C2 C3 H3 . . 120.8 ?
    C5 C4 C3 . . 122.06(19) ?
    C5 C4 Br1 . . 118.37(16) ?
    C3 C4 Br1 . . 119.57(16) ?
    C4 C5 C6 . . 119.70(19) ?
    C4 C5 H5 . . 120.2 ?
    C6 C5 H5 . . 120.2 ?
    C5 C6 C1 . . 118.4(2) ?
    C5 C6 C8 . . 121.27(18) ?
    C1 C6 C8 . . 120.31(18) ?
    C12 C7 O2 . . 119.0(2) ?
    C12 C7 C8 . . 121.7(2) ?
    O2 C7 C8 . . 118.87(18) ?
    C9 C8 C7 . . 117.69(19) ?
    C9 C8 C6 . . 122.05(19) ?
    C7 C8 C6 . . 120.24(18) ?
    C10 C9 C8 . . 120.4(2) ?
    C10 C9 H9 . . 119.8 ?
    C8 C9 H9 . . 119.8 ?
    C11 C10 C9 . . 121.8(2) ?
    C11 C10 Br2 . . 118.97(17) ?
    C9 C10 Br2 . . 119.27(18) ?
    C10 C11 C12 . . 118.6(2) ?
    C10 C11 H11 . . 120.7 ?
    C12 C11 H11 . . 120.7 ?
    C7 C12 C11 . . 119.8(2) ?
    C7 C12 H12 . . 120.1 ?
    C11 C12 H12 . . 120.1 ?
    O1 C13 O2 . . 110.04(15) ?
    O1 C13 C14 . . 104.76(18) ?
    O2 C13 C14 . . 110.46(17) ?
    O1 C13 C15 . . 111.15(17) ?
    O2 C13 C15 . . 103.98(18) ?
    C14 C13 C15 . . 116.49(17) ?
    C13 C14 H14A . . 109.5 ?
    C13 C14 H14B . . 109.5 ?
    H14A C14 H14B . . 109.5 ?
    C13 C14 H14C . . 109.5 ?
    H14A C14 H14C . . 109.5 ?
    H14B C14 H14C . . 109.5 ?
    C13 C15 C16 . . 114.87(19) ?
    C13 C15 H15A . . 108.6 ?
    C16 C15 H15A . . 108.6 ?
    C13 C15 H15B . . 108.6 ?
    C16 C15 H15B . . 108.6 ?
    H15A C15 H15B . . 107.5 ?
    C17 C16 C18 . . 109.68(19) ?
    C17 C16 C15 . . 111.01(19) ?
    C18 C16 C15 . . 112.25(19) ?
    C17 C16 H16 . . 107.9 ?
    C18 C16 H16 . . 107.9 ?
    C15 C16 H16 . . 107.9 ?
    C16 C17 H17A . . 109.5 ?
    C16 C17 H17B . . 109.5 ?
    H17A C17 H17B . . 109.5 ?
    C16 C17 H17C . . 109.5 ?
    H17A C17 H17C . . 109.5 ?
    H17B C17 H17C . . 109.5 ?
    C16 C18 H18A . . 109.5 ?
    C16 C18 H18B . . 109.5 ?
    H18A C18 H18B . . 109.5 ?
    C16 C18 H18C . . 109.5 ?
    H18A C18 H18C . . 109.5 ?
    H18B C18 H18C . . 109.5 ?
    C1 O1 C13 . . 117.59(17) ?
    C7 O2 C13 . . 117.64(17) ?
loop_
    _geom_torsion_atom_site_label_1
    _geom_torsion_atom_site_label_2
    _geom_torsion_atom_site_label_3
    _geom_torsion_atom_site_label_4
    _geom_torsion_site_symmetry_1
    _geom_torsion_site_symmetry_2
    _geom_torsion_site_symmetry_3
    _geom_torsion_site_symmetry_4
    _geom_torsion
    _geom_torsion_publ_flag
    O1 C1 C2 C3 . . . . -174.4(2) ?
    C6 C1 C2 C3 . . . . -0.9(4) ?
    C1 C2 C3 C4 . . . . 0.1(4) ?
    C2 C3 C4 C5 . . . . 0.5(4) ?
    C2 C3 C4 Br1 . . . . -178.75(18) ?
    C3 C4 C5 C6 . . . . -0.4(4) ?
    Br1 C4 C5 C6 . . . . 178.88(17) ?
    C4 C5 C6 C1 . . . . -0.4(3) ?
    C4 C5 C6 C8 . . . . -179.8(2) ?
    C2 C1 C6 C5 . . . . 1.0(4) ?
    O1 C1 C6 C5 . . . . 174.5(2) ?
    C2 C1 C6 C8 . . . . -179.6(2) ?
    O1 C1 C6 C8 . . . . -6.0(3) ?
    C12 C7 C8 C9 . . . . -0.8(4) ?
    O2 C7 C8 C9 . . . . 171.5(2) ?
    C12 C7 C8 C6 . . . . -179.2(2) ?
    O2 C7 C8 C6 . . . . -6.8(3) ?
    C5 C6 C8 C9 . . . . -37.5(4) ?
    C1 C6 C8 C9 . . . . 143.1(2) ?
    C5 C6 C8 C7 . . . . 140.8(2) ?
    C1 C6 C8 C7 . . . . -38.6(3) ?
    C7 C8 C9 C10 . . . . 0.2(4) ?
    C6 C8 C9 C10 . . . . 178.5(2) ?
    C8 C9 C10 C11 . . . . 0.6(4) ?
    C8 C9 C10 Br2 . . . . -179.60(18) ?
    C9 C10 C11 C12 . . . . -0.8(4) ?
    Br2 C10 C11 C12 . . . . 179.40(19) ?
    O2 C7 C12 C11 . . . . -171.7(2) ?
    C8 C7 C12 C11 . . . . 0.6(4) ?
    C10 C11 C12 C7 . . . . 0.2(4) ?
    O1 C13 C15 C16 . . . . 63.4(2) ?
    O2 C13 C15 C16 . . . . -178.25(16) ?
    C14 C13 C15 C16 . . . . -56.5(3) ?
    C13 C15 C16 C17 . . . . -142.7(2) ?
    C13 C15 C16 C18 . . . . 94.2(2) ?
    C2 C1 O1 C13 . . . . -111.5(2) ?
    C6 C1 O1 C13 . . . . 74.8(3) ?
    O2 C13 O1 C1 . . . . -45.4(2) ?
    C14 C13 O1 C1 . . . . -164.10(17) ?
    C15 C13 O1 C1 . . . . 69.3(2) ?
    C12 C7 O2 C13 . . . . -112.0(2) ?
    C8 C7 O2 C13 . . . . 75.5(2) ?
    O1 C13 O2 C7 . . . . -45.3(2) ?
    C14 C13 O2 C7 . . . . 69.9(2) ?
    C15 C13 O2 C7 . . . . -164.38(16) ?
