# Supplementary material for: 2,10-Dibromo-6-isobutyl-6-methyl­dibenzo[d,f][1,3]dioxepine
Source: Acta Crystallogr Sect E Struct Rep Online. 2008 Apr 26;64(Pt 5):o925. doi: 10.1107/S1600536808011665 (PMC2961170; doi:10.1107/S1600536808011665)
Supplement: Supplementary file 2 [file e-64-0o925-Isup2.hkl]

# 
# h,k,l, Fc-squared, Fo-squared, sigma(Fo-squared) and status flag 
# 
data_I
_shelx_title ' zhq2a in P2(1)/c' 
_shelx_refln_list_code          4 
_shelx_F_calc_maximum      256.00 
_exptl_crystal_F_000       848.00 
_reflns_d_resolution_high  0.7700 
 
loop_ 
 _symmetry_equiv_pos_as_xyz 
 'x, y, z' 
 '-x, y+1/2, -z+1/2' 
 '-x, -y, -z' 
 'x, -y-1/2, z-1/2' 
 
_cell_length_a     8.3372 
_cell_length_b    19.3620 
_cell_length_c    10.8066 
_cell_angle_alpha  90.000 
_cell_angle_beta  100.803 
_cell_angle_gamma  90.000 
 
_shelx_F_squared_multiplier     1.000 
 
loop_ 
 _refln_index_h 
 _refln_index_k 
 _refln_index_l 
 _refln_F_squared_calc 
 _refln_F_squared_meas 
 _refln_F_squared_sigma 
 _refln_observed_status 
   1   0   0     1831.87     1753.72     15.10 o 
   2   0   0    21265.50    19877.22    297.74 o 
   3   0   0    26238.84    24903.55    332.96 o 
   4   0   0     1206.67     1138.96     55.35 o 
   5   0   0     4263.66     4044.22    144.26 o 
   6   0   0    10855.07    10513.12    252.45 o 
   7   0   0     2495.62     2594.10     95.61 o 
   8   0   0     3615.02     3511.64    118.26 o 
   9   0   0     1169.86     1193.47     98.97 o 
  10   0   0       54.72       88.90     78.00 o 
   1   1   0      627.49      651.54      9.49 o 
   2   1   0      263.20      285.82     15.88 o 
   3   1   0      237.94      283.70     22.93 o 
   4   1   0     1567.93     1473.79     33.97 o 
   5   1   0     1272.42     1281.28     34.84 o 
   6   1   0      542.36      549.86     46.33 o 
   7   1   0     1270.98     1252.98     54.29 o 
   8   1   0       53.51       65.73     60.18 o 
   9   1   0      170.25      202.94     63.83 o 
  10   1   0        7.29      -53.68     82.19 o 
   0   2   0      216.96      108.31     22.64 o 
   1   2   0    12959.21    12420.15    193.74 o 
   2   2   0     5143.89     5147.46     46.97 o 
   3   2   0    18499.09    18195.30    199.19 o 
   4   2   0     3334.28     3315.59     49.17 o 
   5   2   0     4490.30     4347.47     68.07 o 
   6   2   0     4154.38     4162.17     76.63 o 
   7   2   0     1418.97     1342.07     78.17 o 
   8   2   0       84.00      118.88     53.98 o 
   9   2   0      271.27      310.98     56.10 o 
  10   2   0        0.32      -19.51     70.87 o 
   1   3   0    30406.92    30149.00    491.90 o 
   2   3   0     3666.69     3559.83     38.68 o 
   3   3   0     3033.41     3259.66     69.61 o 
   4   3   0     3893.38     3452.49     74.64 o 
   5   3   0     1838.71     1814.22     49.74 o 
   6   3   0        9.43       55.57     44.52 o 
   7   3   0     5165.08     4980.06     97.53 o 
   8   3   0      242.71      290.29     62.73 o 
   9   3   0       84.05       82.55     75.97 o 
  10   3   0      796.81      804.89     92.40 o 
   0   4   0      118.10      125.12      6.44 o 
   1   4   0       65.16       73.85     15.92 o 
   2   4   0        1.81       29.89     15.66 o 
   3   4   0     1304.85     1353.67     35.87 o 
   4   4   0      890.28      984.41     33.45 o 
   5   4   0        6.08       22.34     30.68 o 
   6   4   0        9.67        7.04     36.44 o 
   7   4   0       12.87      -25.87     35.84 o 
   8   4   0        0.28       48.75     83.23 o 
   9   4   0        1.05       11.38     53.94 o 
  10   4   0       12.14       22.09     80.60 o 
   1   5   0      179.49      195.98     12.26 o 
   2   5   0     1183.82     1191.54     17.31 o 
   3   5   0       41.71       76.69     26.37 o 
   4   5   0      923.61      921.34     29.14 o 
   5   5   0     1457.20     1451.31     58.04 o 
   6   5   0      787.67      788.23     45.62 o 
   7   5   0       31.15       20.97     47.72 o 
   8   5   0       99.98      136.90     63.27 o 
   9   5   0       17.54       27.81     56.95 o 
  10   5   0        1.37       21.81     74.72 o 
   0   6   0        8.67       15.49     10.63 o 
   1   6   0     1272.25     1348.22     20.66 o 
   2   6   0       90.61       91.90     19.26 o 
   3   6   0      373.35      443.31     25.17 o 
   4   6   0      904.00      895.67     68.35 o 
   5   6   0        4.95        5.87     31.43 o 
   6   6   0       18.38       64.68     43.87 o 
   7   6   0      309.35      283.27     45.74 o 
   8   6   0       13.55      -19.49     44.48 o 
   9   6   0       59.23       57.69     60.35 o 
  10   6   0        3.19       -8.26     68.18 o 
   1   7   0     7629.70     7855.19     51.45 o 
   2   7   0     2093.02     2147.40     36.06 o 
   3   7   0     1362.98     1425.72     28.67 o 
   4   7   0     1359.52     1318.66     54.91 o 
   5   7   0     1358.57     1344.38     64.58 o 
   6   7   0      700.98      724.80     49.50 o 
   7   7   0      294.40      358.27     45.38 o 
   8   7   0      541.06      518.76     50.11 o 
   9   7   0      157.20      172.98     61.09 o 
  10   7   0      137.76      159.31     84.16 o 
   0   8   0     4159.89     3932.61     31.61 o 
   1   8   0      388.21      351.76     22.56 o 
   2   8   0     2057.07     2118.45     27.71 o 
   3   8   0     6278.52     6140.31     58.29 o 
   4   8   0      545.54      555.45     39.03 o 
   5   8   0     1471.56     1488.48     58.29 o 
   6   8   0      766.39      764.51     44.12 o 
   7   8   0       28.65       42.71     43.90 o 
   8   8   0      864.47      802.33     61.09 o 
   9   8   0      125.72      136.14     51.06 o 
  10   8   0        2.29       -4.21     77.68 o 
   1   9   0       34.70       89.78     21.21 o 
   2   9   0      289.05      275.59     26.97 o 
   3   9   0       31.54       67.35     29.35 o 
   4   9   0     1948.75     1970.83     80.10 o 
   5   9   0       88.29      113.50     33.79 o 
   6   9   0      526.03      535.05     55.93 o 
   7   9   0     1005.05     1086.38     56.26 o 
   8   9   0      270.31      254.23     61.46 o 
   9   9   0        6.61      100.24     98.18 o 
   0  10   0    25496.29    24455.82    335.90 o 
   1  10   0     6811.51     6749.27    177.39 o 
   2  10   0    10921.14    11013.59     56.99 o 
   3  10   0    13557.94    13810.89    272.58 o 
   4  10   0      534.72      559.10     36.07 o 
   5  10   0     4257.78     4251.74    222.68 o 
   6  10   0     5527.92     5600.27    167.74 o 
   7  10   0       22.86       41.23     53.01 o 
   8  10   0      941.61      945.75     72.04 o 
   9  10   0      702.12      743.11     83.73 o 
   1  11   0     2513.71     2611.99     44.03 o 
   2  11   0     1852.39     1815.06     60.39 o 
   3  11   0      937.63      937.42     33.64 o 
   4  11   0     2380.17     2450.32     44.45 o 
   5  11   0      688.63      729.00     45.13 o 
   6  11   0      191.18      187.03     47.62 o 
   7  11   0      704.25      641.88     38.58 o 
   8  11   0       37.95       28.29     95.11 o 
   9  11   0       45.45       43.60     74.92 o 
   0  12   0    11504.80    11096.64    126.64 o 
   1  12   0     3140.06     3137.69     67.10 o 
   2  12   0     2483.73     2459.08     37.86 o 
   3  12   0     6471.81     6422.84    171.10 o 
   4  12   0     1658.83     1708.19     46.95 o 
   5  12   0     5921.39     6164.73    170.68 o 
   6  12   0      602.48      728.14     52.28 o 
   7  12   0        0.85       20.58     44.43 o 
   8  12   0      190.32      218.39     57.08 o 
   9  12   0      157.37      170.91     74.12 o 
   1  13   0     4667.88     4599.66    116.16 o 
   2  13   0     7631.07     7666.33    188.96 o 
   3  13   0       26.07       50.29     38.36 o 
   4  13   0     6137.62     6287.03     63.10 o 
   5  13   0     2581.10     2595.34     62.06 o 
   6  13   0      746.51      758.19     63.87 o 
   7  13   0      682.40      668.14     55.93 o 
   8  13   0      737.37      711.33     59.19 o 
   9  13   0       62.33       10.05     80.05 o 
   0  14   0     1109.69     1102.05     21.79 o 
   1  14   0       74.41       64.14     29.14 o 
   2  14   0     1476.24     1467.65     46.74 o 
   3  14   0       32.08       31.30     50.12 o 
   4  14   0       14.47       -2.50     39.55 o 
   5  14   0        5.51        9.33     51.76 o 
   6  14   0      106.68       93.59     55.26 o 
   7  14   0        7.88      -28.58     64.86 o 
   8  14   0      260.39      299.51     87.64 o 
   1  15   0     1445.72     1456.95     24.13 o 
   2  15   0     1584.73     1619.52     51.01 o 
   3  15   0     1237.94     1220.60     68.90 o 
   4  15   0       98.92      115.52     41.84 o 
   5  15   0      455.18      433.50     63.09 o 
   6  15   0        0.49       59.76     64.50 o 
   7  15   0      732.75      739.53     80.79 o 
   8  15   0       17.09       18.69     66.15 o 
   0  16   0        2.65       -5.22     20.74 o 
   1  16   0       83.05       64.89     29.63 o 
   2  16   0        3.60        8.46     26.14 o 
   3  16   0      273.16      255.05     60.96 o 
   4  16   0      454.94      443.46     60.77 o 
   5  16   0        7.13        7.52     55.07 o 
   6  16   0      225.94      260.32     63.62 o 
   7  16   0        9.67      -37.16     75.19 o 
   8  16   0        1.86       45.98     82.42 o 
   1  17   0        6.11       12.57     35.01 o 
   2  17   0       92.82       99.70     51.46 o 
   3  17   0      473.14      393.35     52.53 o 
   4  17   0       25.68       19.89     48.62 o 
   5  17   0       13.33       14.87     71.05 o 
   6  17   0      154.78      169.54     70.74 o 
   7  17   0        3.79       36.45     85.14 o 
   0  18   0       14.56       75.48     39.42 o 
   1  18   0      509.32      433.93     47.44 o 
   2  18   0      116.23      128.43     50.10 o 
   3  18   0      777.08      748.26     60.23 o 
   4  18   0       57.19       65.64     69.12 o 
   5  18   0      501.49      457.70     63.99 o 
   6  18   0      236.20      218.54     51.79 o 
   7  18   0      112.22       64.74     82.51 o 
   1  19   0        5.01      -28.53     28.53 o 
   2  19   0        2.19       12.94     57.68 o 
   3  19   0       16.61       22.53     55.97 o 
   4  19   0      145.07      114.00     58.90 o 
   5  19   0       45.69       29.62     60.67 o 
   6  19   0       66.51      132.08     93.76 o 
   0  20   0     4764.65     4477.82     55.35 o 
   1  20   0      273.43      270.87     28.43 o 
   2  20   0     1775.92     1810.70    111.17 o 
   3  20   0     2014.09     2052.40     82.54 o 
   4  20   0       48.88       40.82     52.58 o 
   5  20   0      645.39      630.31    106.74 o 
   6  20   0      859.64      727.43     88.02 o 
   1  21   0      260.31      242.70     31.93 o 
   2  21   0      422.54      390.42     66.42 o 
   3  21   0       66.87       83.04     60.35 o 
   4  21   0      125.09      140.89     61.81 o 
   5  21   0      489.97      401.86     76.92 o 
   0  22   0     1820.39     1784.76    109.87 o 
   1  22   0       94.64      117.42    100.64 o 
   2  22   0      342.03      368.48     34.03 o 
   3  22   0      862.00      792.78     95.23 o 
   4  22   0       24.59       47.85     85.93 o 
   5  22   0      572.82      518.34     38.91 o 
   1  23   0     2051.55     2251.07    145.93 o 
   2  23   0     1142.00      936.09     77.16 o 
   3  23   0        0.70        8.37     51.72 o 
   4  23   0      890.44      885.67    127.48 o 
   0  24   0      116.14      142.58     60.39 o 
   1  24   0        1.70       28.52    115.74 o 
   2  24   0       20.48       52.00     91.42 o 
   3  24   0      186.54      210.51    119.10 o 
   1  25   0      749.89      923.41    170.26 o 
 -10   1   1      220.33      224.52     59.30 o 
  -9   1   1      209.49      277.99     59.58 o 
  -8   1   1      872.97      860.30     59.59 o 
  -7   1   1        1.51       10.84     36.75 o 
  -6   1   1      831.76      788.31     54.96 o 
  -5   1   1     1084.22     1049.90     53.18 o 
  -4   1   1      154.83      157.74     27.20 o 
  -3   1   1     3134.55     3154.66     47.37 o 
  -2   1   1     1544.56     1584.20     21.69 o 
  -1   1   1      174.90      156.02     36.48 o 
   0   1   1     4741.51     1780.46    475.54 o 
   1   1   1       60.88       63.92      9.62 o 
   2   1   1     6102.13     5728.08    182.42 o 
   3   1   1      667.59      604.31     23.70 o 
   4   1   1        5.28       19.03     35.58 o 
   5   1   1      584.67      586.41     44.54 o 
   6   1   1      450.96      520.38     45.07 o 
   7   1   1        6.46        1.64     58.95 o 
   8   1   1       21.16       15.82     65.89 o 
   9   1   1      472.34      498.96     76.31 o 
  10   1   1        3.13       43.49     80.23 o 
 -10   2   1        1.34       77.78     57.19 o 
  -9   2   1      678.77      698.73     91.21 o 
  -8   2   1      475.16      469.37     52.36 o 
  -7   2   1      235.46      253.75     41.75 o 
  -6   2   1     2586.44     2694.69     54.01 o 
  -5   2   1       65.01       81.44     28.13 o 
  -4   2   1     2146.58     1980.51     42.35 o 
  -3   2   1     7272.52     7202.27     82.61 o 
  -2   2   1      666.96      663.50     21.39 o 
  -1   2   1     6511.00     6432.80    129.58 o 
   0   2   1     2349.74     2245.71     18.45 o 
   1   2   1      403.92      406.84     14.18 o 
   2   2   1    39047.16    37705.62    171.09 o 
   3   2   1     4725.60     4550.90     45.03 o 
   4   2   1      496.30      508.92     29.49 o 
   5   2   1     4475.66     4370.57     90.28 o 
   6   2   1     1100.35     1099.24     45.82 o 
   7   2   1      522.76      491.63     63.70 o 
   8   2   1      907.14      958.96     59.78 o 
   9   2   1      284.27      247.33     75.93 o 
  10   2   1        1.79      -21.73    132.11 o 
 -10   3   1      440.53      445.53     59.76 o 
  -9   3   1      120.12      114.72     73.53 o 
  -8   3   1      413.24      416.76     50.32 o 
  -7   3   1     1737.01     1705.45     74.78 o 
  -6   3   1     1907.76     1866.70     44.43 o 
  -5   3   1     1258.59     1307.11     38.17 o 
  -4   3   1     6644.73     6426.78     58.04 o 
  -3   3   1     7339.24     7670.80     44.03 o 
  -2   3   1    13574.66    13355.63    179.06 o 
  -1   3   1    31685.05    30973.61    233.16 o 
   0   3   1     5481.74     5453.69     44.87 o 
   1   3   1    14893.85    14601.91     67.55 o 
   2   3   1     1341.22     1263.16     21.34 o 
   3   3   1     2305.86     2365.44     51.58 o 
   4   3   1     3652.40     3408.60     67.52 o 
   5   3   1     3060.87     2955.00     49.84 o 
   6   3   1      669.21      680.51     61.64 o 
   7   3   1     1704.75     1724.59     77.70 o 
   8   3   1      198.36      190.56     59.64 o 
   9   3   1      138.10      108.82     64.59 o 
  10   3   1       12.62       88.78     82.21 o 
 -10   4   1       19.13        9.17     61.62 o 
  -9   4   1      111.29      149.81     78.78 o 
  -8   4   1      318.56      304.34     59.11 o 
  -7   4   1      453.76      454.72     56.24 o 
  -6   4   1       21.89       -7.83     66.67 o 
  -5   4   1     2427.25     2474.89     51.28 o 
  -4   4   1       62.01      124.41     23.89 o 
  -3   4   1     4329.23     4471.85     53.68 o 
  -2   4   1       16.69       17.81     13.34 o 
  -1   4   1    11680.79    11525.63    280.13 o 
   0   4   1     1969.04     1924.08     30.61 o 
   1   4   1       43.69       60.56     13.85 o 
   2   4   1      573.07      525.04     21.05 o 
   3   4   1      330.70      286.44     38.68 o 
   4   4   1       75.24      106.52     30.73 o 
   5   4   1     1453.95     1571.06     52.74 o 
   6   4   1      968.40      990.15     55.98 o 
   7   4   1       10.05       15.09     65.33 o 
   8   4   1      396.50      436.15     71.94 o 
   9   4   1        0.89       17.80     67.81 o 
  10   4   1       59.23       85.31     97.52 o 
 -10   5   1      924.21      956.68     73.95 o 
  -9   5   1      124.56       86.01     51.16 o 
  -8   5   1     1167.08     1190.38     56.41 o 
  -7   5   1     4102.30     4142.37     63.43 o 
  -6   5   1      561.89      582.84     42.33 o 
  -5   5   1     9495.97     9567.70    136.71 o 
  -4   5   1    22128.96    22196.59    271.86 o 
  -3   5   1       42.97       66.64     22.09 o 
  -2   5   1    16755.97    17010.04    188.71 o 
  -1   5   1    30405.85    29885.01    386.22 o 
   0   5   1       85.37       99.22     10.39 o 
   1   5   1    35178.75    35984.66    457.93 o 
   2   5   1    30742.29    30459.95    283.90 o 
   3   5   1     1441.74     1416.07     58.39 o 
   4   5   1    20716.28    21342.59    211.77 o 
   5   5   1     1615.65     1625.61     44.99 o 
   6   5   1     3815.23     3606.81    129.58 o 
   7   5   1     1690.92     1711.31     55.94 o 
   8   5   1      304.24      382.33     59.19 o 
   9   5   1      236.91      237.99     78.04 o 
  10   5   1      664.94      710.43     97.49 o 
 -10   6   1       43.71       54.48    100.36 o 
  -9   6   1      369.53      446.52     95.06 o 
  -8   6   1        8.29        8.37     57.08 o 
  -7   6   1      121.22      154.25     50.78 o 
  -6   6   1      795.72      763.09     37.35 o 
  -5   6   1      264.14      258.02     42.78 o 
  -4   6   1      367.65      465.06     26.94 o 
  -3   6   1     9947.92    10635.02    146.50 o 
  -2   6   1       52.82       54.29     16.52 o 
  -1   6   1     1610.89     1617.94     26.27 o 
   0   6   1     6996.34     7179.48     47.44 o 
   1   6   1        4.21       14.68     22.83 o 
   2   6   1      235.93      231.75     26.75 o 
   3   6   1       92.26      111.71     55.35 o 
   4   6   1     1402.85     1448.24     54.20 o 
   5   6   1      351.55      381.11     51.63 o 
   6   6   1     1219.10     1188.52     47.01 o 
   7   6   1       98.81      136.98     65.26 o 
   8   6   1      207.28      193.98     69.66 o 
   9   6   1       98.37      124.40     83.32 o 
  10   6   1        9.40      -55.74     93.38 o 
 -10   7   1      301.56      326.44     69.41 o 
  -9   7   1      204.73      247.39     64.47 o 
  -8   7   1       40.43       70.20     49.90 o 
  -7   7   1     1937.96     1975.34     51.54 o 
  -6   7   1     1321.85     1309.24     43.18 o 
  -5   7   1     1349.79     1331.41     54.52 o 
  -4   7   1     8372.07     8312.50    133.71 o 
  -3   7   1     4449.21     4693.73     53.99 o 
  -2   7   1    11097.18    11434.66     86.39 o 
  -1   7   1    20767.63    20644.43    151.99 o 
   0   7   1     1143.82     1219.97     30.43 o 
   1   7   1    13528.24    13749.82     70.31 o 
   2   7   1     2777.38     2594.82     24.67 o 
   3   7   1      173.26      215.17     27.51 o 
   4   7   1     3363.00     3230.39    133.77 o 
   5   7   1     2907.52     2999.51    140.48 o 
   6   7   1      120.93      104.12     69.07 o 
   7   7   1     2052.89     2134.85     71.31 o 
   8   7   1      114.22      124.35     59.11 o 
   9   7   1      387.59      440.57     96.90 o 
  10   7   1      108.46      130.04     76.87 o 
 -10   8   1       15.58      -27.01     63.45 o 
  -9   8   1      942.60      985.51     59.12 o 
  -8   8   1      735.06      685.02     47.44 o 
  -7   8   1      481.71      456.23     63.45 o 
  -6   8   1     4959.99     4958.48     97.21 o 
  -5   8   1     2287.68     2258.01    104.00 o 
  -4   8   1     4919.57     5065.81     91.42 o 
  -3   8   1     7681.72     7937.09     50.32 o 
  -2   8   1      129.96      139.87     16.48 o 
  -1   8   1     2100.73     1941.89     39.09 o 
   0   8   1    21032.40    21858.65    404.67 o 
   1   8   1     1506.07     1580.96     29.63 o 
   2   8   1     7428.07     7592.13     37.39 o 
   3   8   1     9875.15     9715.80    287.67 o 
   4   8   1       64.28       90.07     30.23 o 
   5   8   1     1825.74     1789.47     83.87 o 
   6   8   1     2379.27     2283.03     83.28 o 
   7   8   1       22.23        1.59     64.97 o 
   8   8   1      559.99      536.95     87.19 o 
   9   8   1       55.65       73.44     97.73 o 
 -10   9   1       91.88      111.34     59.86 o 
  -9   9   1      267.91      267.64     53.61 o 
  -8   9   1        7.90       34.33     60.97 o 
  -7   9   1        6.58       -6.74     50.37 o 
  -6   9   1     1413.46     1311.51     47.55 o 
  -5   9   1      212.07      207.16     28.77 o 
  -4   9   1      869.55      867.22     83.03 o 
  -3   9   1     1762.82     1829.66     51.09 o 
  -2   9   1      209.82      275.89     31.45 o 
  -1   9   1     5515.43     5698.81     63.75 o 
   0   9   1      268.21      221.10     22.19 o 
   1   9   1     4651.38     5200.46     61.36 o 
   2   9   1     8571.11     9230.84     73.94 o 
   3   9   1      236.45      197.09     38.58 o 
   4   9   1       83.88      109.92     40.68 o 
   5   9   1      112.81      114.99     40.96 o 
   6   9   1      247.58      245.37     58.36 o 
   7   9   1      139.81      159.98     58.25 o 
   8   9   1       14.60       38.34     71.81 o 
   9   9   1      116.16      238.21     77.81 o 
  -9  10   1      295.51      285.81     92.04 o 
  -8  10   1      109.12      104.16     61.87 o 
  -7  10   1       17.02       22.12     46.74 o 
  -6  10   1      423.09      424.33     42.35 o 
  -5  10   1      127.83      131.44     32.44 o 
  -4  10   1        9.61       -1.98     33.85 o 
  -3  10   1     3137.07     3147.00     37.34 o 
  -2  10   1      693.57      783.69     39.00 o 
  -1  10   1     1166.27     1314.09     44.97 o 
   0  10   1      237.01      189.05     24.61 o 
   1  10   1      450.26      463.62     24.56 o 
   2  10   1      448.64      449.44     24.33 o 
   3  10   1     2589.44     2645.45     34.74 o 
   4  10   1       66.14       55.60     35.65 o 
   5  10   1       63.83        4.15     57.00 o 
   6  10   1      549.16      531.51     44.04 o 
   7  10   1       17.65       55.06     55.12 o 
   8  10   1       20.68       53.83     73.28 o 
   9  10   1       20.06       23.32     92.43 o 
  -9  11   1      137.15       80.63     56.04 o 
  -8  11   1      527.24      468.19     69.29 o 
  -7  11   1       22.32       11.62     50.27 o 
  -6  11   1       20.08       41.18     53.98 o 
  -5  11   1     3023.21     3113.13     55.90 o 
  -4  11   1      139.36      169.83     45.53 o 
  -3  11   1     3142.87     3261.00     50.74 o 
  -2  11   1      660.58      652.93     35.26 o 
  -1  11   1        6.06       22.21     32.28 o 
   0  11   1     3933.41     4117.49    116.16 o 
   1  11   1       78.91       92.45     22.65 o 
   2  11   1      226.38      201.71     35.79 o 
   3  11   1     2212.89     2272.16     41.06 o 
   4  11   1       13.37       37.64     40.12 o 
   5  11   1      112.35      144.87     50.38 o 
   6  11   1      213.14      231.49     52.69 o 
   7  11   1      315.08      262.06     48.20 o 
   8  11   1      416.13      404.43     76.18 o 
   9  11   1       23.86       -7.70     67.86 o 
  -9  12   1      352.34      313.89     94.21 o 
  -8  12   1       60.49       54.93     57.53 o 
  -7  12   1       21.35      -32.06     57.63 o 
  -6  12   1      534.30      547.97     52.19 o 
  -5  12   1        2.92       13.96     44.93 o 
  -4  12   1     1405.47     1433.15     46.13 o 
  -3  12   1      374.88      381.34     34.75 o 
  -2  12   1       22.72       43.10     32.43 o 
  -1  12   1      391.85      375.77     30.23 o 
   0  12   1      887.19      920.60     40.54 o 
   1  12   1      147.58      176.45     34.66 o 
   2  12   1     2347.79     2308.79     78.35 o 
   3  12   1      573.48      593.70     37.57 o 
   4  12   1      392.68      367.42     50.74 o 
   5  12   1      842.94      912.53     66.68 o 
   6  12   1      139.26      169.51     58.40 o 
   7  12   1      309.78      296.89     63.76 o 
   8  12   1      574.31      635.57     88.23 o 
   9  12   1      103.20       91.07     51.14 o 
  -9  13   1       54.81      145.51     71.31 o 
  -8  13   1       89.52      148.21     72.86 o 
  -7  13   1      298.49      345.26     63.14 o 
  -6  13   1      720.53      727.86     61.17 o 
  -5  13   1       93.20      106.88     46.34 o 
  -4  13   1      655.57      765.75     52.00 o 
  -3  13   1      709.52      702.14     38.89 o 
  -2  13   1      776.11      779.35     38.10 o 
  -1  13   1     2210.43     2083.91     43.61 o 
   0  13   1       58.60       83.45     23.09 o 
   1  13   1     1155.51     1234.21     49.40 o 
   2  13   1     2852.65     2816.95     78.84 o 
   3  13   1      475.42      491.89     42.92 o 
   4  13   1      125.00      143.09     46.70 o 
   5  13   1     1902.77     1920.30     61.54 o 
   6  13   1       11.48       45.87     56.57 o 
   7  13   1      849.98      813.00     59.60 o 
   8  13   1       33.06       66.88     49.09 o 
  -8  14   1      166.56      293.54     80.91 o 
  -7  14   1       47.91       67.32     81.68 o 
  -6  14   1       58.84       33.34     51.23 o 
  -5  14   1      272.70      319.92     49.36 o 
  -4  14   1      249.56      267.73     50.50 o 
  -3  14   1       52.05       38.38     36.84 o 
  -2  14   1      223.75      238.51     40.00 o 
  -1  14   1     1115.88     1046.52     51.59 o 
   0  14   1      188.14      163.61     28.99 o 
   1  14   1      629.82      655.03     30.63 o 
   2  14   1     2560.23     2420.11     77.10 o 
   3  14   1       18.09       37.13     54.81 o 
   4  14   1      811.62      767.75     53.68 o 
   5  14   1      149.54      237.26     58.03 o 
   6  14   1      855.90      902.44     62.47 o 
   7  14   1      761.56      750.80     45.53 o 
   8  14   1       60.76      113.83     48.66 o 
  -8  15   1      289.60      271.86     78.64 o 
  -7  15   1     1027.45     1158.73     72.37 o 
  -6  15   1      625.82      610.82     61.26 o 
  -5  15   1     1981.40     1962.93     92.05 o 
  -4  15   1     5846.38     5808.08    358.13 o 
  -3  15   1      127.98      119.97     58.03 o 
  -2  15   1     2887.27     2883.12     63.26 o 
  -1  15   1     7185.84     6837.70     46.81 o 
   0  15   1       11.05        1.91     34.66 o 
   1  15   1     7362.36     7171.91    203.80 o 
   2  15   1     4275.44     4225.60     74.63 o 
   3  15   1      620.06      600.62     57.43 o 
   4  15   1     3938.53     4033.00     99.70 o 
   5  15   1     1439.52     1527.72     67.18 o 
   6  15   1     1169.33     1171.67    140.90 o 
   7  15   1      954.24      899.05     78.19 o 
   8  15   1       14.01       27.68     99.81 o 
  -8  16   1       92.93      146.18    131.68 o 
  -7  16   1      191.26      110.82     72.11 o 
  -6  16   1       95.97      127.24     77.64 o 
  -5  16   1     1399.90     1257.61    114.90 o 
  -4  16   1     1341.48     1215.01    110.29 o 
  -3  16   1      323.27      328.41     50.15 o 
  -2  16   1     1853.40     1787.89     71.71 o 
  -1  16   1      196.72      173.71     19.12 o 
   0  16   1     1196.96     1170.35     44.11 o 
   1  16   1      718.03      714.20     43.68 o 
   2  16   1       26.48       63.81     48.79 o 
   3  16   1      720.53      705.47     63.25 o 
   4  16   1      404.00      379.21     58.21 o 
   5  16   1       90.99      125.06     55.57 o 
   6  16   1      522.23      501.02     70.55 o 
   7  16   1       15.67        1.11     66.70 o 
   8  16   1       18.39       11.93     71.75 o 
  -7  17   1      759.23      853.48     65.37 o 
  -6  17   1      654.96      649.36     84.74 o 
  -5  17   1      950.99      914.94     86.09 o 
  -4  17   1     2232.80     2151.71    159.35 o 
  -3  17   1      648.62      652.62     44.37 o 
  -2  17   1      521.72      570.27     57.17 o 
  -1  17   1     6756.78     6033.06    159.35 o 
   0  17   1       27.81       60.09     29.47 o 
   1  17   1     3688.42     3554.90     85.88 o 
   2  17   1     1796.94     1815.29     60.49 o 
   3  17   1       77.95       61.20     49.79 o 
   4  17   1     1153.57     1226.10    143.84 o 
   5  17   1      222.62      201.38     57.00 o 
   6  17   1       42.11       54.42     60.13 o 
   7  17   1      609.89      771.34     80.16 o 
  -7  18   1       64.11       58.81     93.34 o 
  -6  18   1     2237.94     1941.04    159.13 o 
  -5  18   1      422.44      377.33     69.34 o 
  -4  18   1      878.75      764.23     64.28 o 
  -3  18   1     3159.43     3177.11    111.36 o 
  -2  18   1      211.53      235.47     61.37 o 
  -1  18   1     1163.49     1133.00     32.71 o 
   0  18   1     4351.07     4281.87     38.72 o 
   1  18   1      618.64      608.72     56.22 o 
   2  18   1     2610.47     2462.68     78.31 o 
   3  18   1      807.32      860.40     72.13 o 
   4  18   1      275.96      240.75     69.71 o 
   5  18   1      780.69      721.36     73.62 o 
   6  18   1     1186.61     1150.06     93.79 o 
   7  18   1       19.94       18.61     74.41 o 
  -7  19   1        4.31       -7.00     84.53 o 
  -6  19   1      258.90      245.79     79.89 o 
  -5  19   1      306.58      282.64     81.68 o 
  -4  19   1      292.27      289.12     66.24 o 
  -3  19   1      730.87      688.90     58.76 o 
  -2  19   1      271.58      231.48     78.00 o 
  -1  19   1       90.55      114.90     83.87 o 
   0  19   1      172.93      224.82     35.27 o 
   1  19   1        1.39        7.08     48.92 o 
   2  19   1       29.85       40.01     49.95 o 
   3  19   1      119.13      118.00     63.73 o 
   4  19   1      197.93      204.57     54.77 o 
   5  19   1       68.65       92.11     65.16 o 
   6  19   1      188.95      177.16     84.32 o 
  -6  20   1      210.94      177.14     80.36 o 
  -5  20   1      795.85      773.35    112.51 o 
  -4  20   1      244.00      219.57     48.92 o 
  -3  20   1      738.71      720.83     75.40 o 
  -2  20   1      896.58      837.23     43.61 o 
  -1  20   1       95.08       99.81     62.06 o 
   0  20   1     1125.26     1146.86     47.39 o 
   1  20   1      995.65     1025.16     63.32 o 
   2  20   1      511.01      539.20     63.80 o 
   3  20   1      967.84      945.76     71.49 o 
   4  20   1      118.26       96.89     68.45 o 
   5  20   1       59.75       40.45     68.77 o 
   6  20   1      176.28      164.60     81.11 o 
  -5  21   1      261.90      193.84     74.43 o 
  -4  21   1       47.64       36.80     71.49 o 
  -3  21   1      547.84      537.24     81.61 o 
  -2  21   1      523.88      478.37     55.77 o 
  -1  21   1       26.52       92.26     78.84 o 
   0  21   1      429.90      489.80     53.68 o 
   1  21   1      337.36      270.17     36.55 o 
   2  21   1      301.82      295.52     70.12 o 
   3  21   1       76.01       60.69     57.82 o 
   4  21   1        2.36       33.48     73.53 o 
   5  21   1       51.43       18.73    102.58 o 
  -5  22   1       38.65       56.56     74.51 o 
  -4  22   1      201.98      220.95     74.55 o 
  -3  22   1       58.92       14.26    113.22 o 
  -2  22   1      248.93      231.48    120.77 o 
  -1  22   1        5.29       32.71     62.90 o 
   0  22   1        0.44       71.29     53.68 o 
   1  22   1       81.25       63.36     67.27 o 
   2  22   1      134.87       75.20     54.29 o 
   3  22   1        1.27       33.45     53.45 o 
   4  22   1      337.65      312.69     43.36 o 
  -4  23   1      181.48      211.43     71.76 o 
  -3  23   1      236.80      222.26    111.55 o 
  -2  23   1       67.20       78.84    126.64 o 
  -1  23   1       54.58       61.23     83.87 o 
   0  23   1       25.40       32.71     82.19 o 
   1  23   1      119.32       97.11     35.30 o 
   2  23   1        6.24       13.89     67.09 o 
   3  23   1      123.87      111.35     66.56 o 
   4  23   1      115.50      118.05     85.03 o 
  -3  24   1        8.23        0.84     89.74 o 
  -2  24   1        2.96       29.35     73.81 o 
  -1  24   1      142.78      182.00    104.00 o 
   0  24   1       28.19       46.97     68.77 o 
   1  24   1      273.39      281.80     98.97 o 
   2  24   1      137.65      138.95     42.35 o 
   0  25   1        7.60       19.29    133.35 o 
 -10   0   2        1.88      -21.81     64.58 o 
  -9   0   2     1960.28     1906.37     88.06 o 
  -8   0   2      484.95      530.90     57.87 o 
  -7   0   2      228.24      192.06     48.64 o 
  -6   0   2    11480.13    11201.69    115.74 o 
  -5   0   2     5302.51     5335.82     62.06 o 
  -4   0   2     1106.63     1101.21     54.52 o 
  -3   0   2     9754.76     9170.36    158.51 o 
  -2   0   2     7734.50     7686.70     61.23 o 
  -1   0   2      152.31      185.35     18.45 o 
   0   0   2     7820.20     7706.82    213.87 o 
   1   0   2    26878.97    25504.90    416.83 o 
   2   0   2    29474.01    28447.06    145.93 o 
   3   0   2      777.18      597.16     36.90 o 
   4   0   2      123.06      166.90     57.87 o 
   5   0   2     4302.19     4231.25    135.03 o 
   6   0   2     1109.90     1119.67     68.77 o 
   7   0   2       59.07       -3.35     78.84 o 
   8   0   2     1775.76     1683.27    128.32 o 
   9   0   2       26.20       98.97     76.32 o 
  10   0   2      554.49      402.58     95.61 o 
 -10   1   2        6.89       53.85     57.87 o 
  -9   1   2      154.83      156.62     44.16 o 
  -8   1   2      221.98      225.68     53.65 o 
  -7   1   2     1193.99     1081.05     58.59 o 
  -6   1   2     1622.41     1677.64     38.16 o 
  -5   1   2     3271.91     3273.72     62.67 o 
  -4   1   2     1106.92     1156.83     28.36 o 
  -3   1   2     2083.54     2082.62     27.59 o 
  -2   1   2     1915.09     1851.72     11.46 o 
  -1   1   2       80.43       76.96      9.00 o 
   0   1   2     2142.17     2180.33     23.30 o 
   1   1   2    65386.55    60217.04    173.61 o 
   2   1   2      824.54      827.23     28.13 o 
   3   1   2     6828.72     6658.62     79.77 o 
   4   1   2       13.73       35.32     35.19 o 
   5   1   2       57.06       58.96     44.10 o 
   6   1   2      112.00      102.12     70.27 o 
   7   1   2      451.29      472.22     61.04 o 
   8   1   2      711.39      628.36     53.68 o 
   9   1   2      180.28      181.41    114.86 o 
  10   1   2      244.49      245.34    131.33 o 
 -10   2   2        4.82       45.06     63.75 o 
  -9   2   2      410.96      444.48     49.91 o 
  -8   2   2     1093.74     1059.00     56.94 o 
  -7   2   2       63.08       51.37     33.15 o 
  -6   2   2     1663.46     1619.40     36.71 o 
  -5   2   2     6914.35     6893.82    124.19 o 
  -4   2   2       38.80       54.34     28.94 o 
  -3   2   2     9815.28     9502.68    193.74 o 
  -2   2   2    13943.62    13966.33    180.32 o 
  -1   2   2      391.62      455.85     15.62 o 
   0   2   2    30146.80    28642.13    226.76 o 
   1   2   2     1358.94     1294.76     16.71 o 
   2   2   2      137.16      193.42     33.50 o 
   3   2   2    16796.74    16346.01    255.38 o 
   4   2   2       20.66       26.28     38.88 o 
   5   2   2       24.39        0.75     51.72 o 
   6   2   2     1773.66     1741.76     52.79 o 
   7   2   2      225.42      269.57     50.50 o 
   8   2   2      439.86      423.32     60.87 o 
   9   2   2      190.60      266.79    111.92 o 
  10   2   2       42.70        7.89     79.96 o 
 -10   3   2      533.20      478.74     62.46 o 
  -9   3   2      169.33      170.14     44.16 o 
  -8   3   2     1529.23     1542.00     53.96 o 
  -7   3   2      143.73      131.62     34.45 o 
  -6   3   2       13.16       64.14     33.53 o 
  -5   3   2     7208.70     7308.22     67.88 o 
  -4   3   2     1455.95     1484.80     30.35 o 
  -3   3   2     5979.04     6235.24     65.59 o 
  -2   3   2    21858.18    22203.78     28.41 o 
  -1   3   2      221.27      213.89     11.02 o 
   0   3   2      349.47      335.47     15.32 o 
   1   3   2    16655.59    15818.52    100.64 o 
   2   3   2     1836.58     1797.78     44.87 o 
   3   3   2     6242.65     6206.86     90.94 o 
   4   3   2     2996.98     2906.07     64.94 o 
   5   3   2      234.00      245.60     50.77 o 
   6   3   2     1401.76     1471.45     74.25 o 
   7   3   2      689.32      733.88     73.34 o 
   8   3   2      164.85      188.17     75.73 o 
   9   3   2      346.61      356.18     82.18 o 
  10   3   2        4.84      110.53     88.24 o 
 -10   4   2      240.63      267.28     49.65 o 
  -9   4   2      621.79      618.30     64.58 o 
  -8   4   2      198.06      311.88     55.77 o 
  -7   4   2     2261.43     2236.81     40.31 o 
  -6   4   2      912.78      926.56     37.77 o 
  -5   4   2     2633.15     2603.40     41.90 o 
  -4   4   2    11530.97    12174.91    159.77 o 
  -3   4   2     1792.33     1920.43     23.95 o 
  -2   4   2     5697.19     5632.17     41.52 o 
  -1   4   2     4720.19     4756.89     49.06 o 
   0   4   2        2.89       -4.55     13.70 o 
   1   4   2    10581.62    10283.54     67.48 o 
   2   4   2     5244.88     5242.97    189.97 o 
   3   4   2       10.16        0.30     29.24 o 
   4   4   2    12784.77    13019.05    121.97 o 
   5   4   2      145.53      134.30     41.14 o 
   6   4   2      266.26      305.28     59.11 o 
   7   4   2      228.31      269.64     56.34 o 
   8   4   2      607.96      648.66     77.04 o 
   9   4   2        2.33      -21.09     72.96 o 
  10   4   2      190.11      167.81     86.96 o 
 -10   5   2       41.48       64.94     87.05 o 
  -9   5   2      120.11      115.49     55.45 o 
  -8   5   2      375.76      314.03     45.25 o 
  -7   5   2      137.07      144.20     38.25 o 
  -6   5   2      101.05       85.01     37.27 o 
  -5   5   2       55.01       66.34     33.51 o 
  -4   5   2     1832.90     1976.09     39.23 o 
  -3   5   2      285.19      294.50      7.41 o 
  -2   5   2       40.35       36.47     13.85 o 
  -1   5   2     3337.76     3534.11     41.44 o 
   0   5   2      586.77      633.72     13.33 o 
   1   5   2      268.40      238.63     19.30 o 
   2   5   2        3.81       14.93     17.91 o 
   3   5   2      195.49      204.54     46.13 o 
   4   5   2       79.11       50.84     40.36 o 
   5   5   2        1.18       22.58     45.91 o 
   6   5   2      427.87      444.36     64.24 o 
   7   5   2      331.64      345.20     50.63 o 
   8   5   2      558.50      508.94     74.56 o 
   9   5   2       67.83      110.11     66.11 o 
  10   5   2        5.12       82.25     73.23 o 
 -10   6   2      722.42      696.51     62.26 o 
  -9   6   2      362.66      347.87     56.68 o 
  -8   6   2      629.48      669.72     45.94 o 
  -7   6   2     1993.03     2048.29     38.55 o 
  -6   6   2      615.47      653.54     38.58 o 
  -5   6   2     1540.70     1523.07     33.53 o 
  -4   6   2     9750.79    10205.16    217.64 o 
  -3   6   2     1826.44     1970.28     25.03 o 
  -2   6   2    14004.71    14353.25     37.81 o 
  -1   6   2    13805.87    14241.35    140.23 o 
   0   6   2     1486.79     1508.73     21.34 o 
   1   6   2    10694.42    10900.83     91.63 o 
   2   6   2    11710.09    11954.56     87.64 o 
   3   6   2      775.73      777.50     30.63 o 
   4   6   2     3506.52     3434.38    101.48 o 
   5   6   2     2522.48     2519.67     61.97 o 
   6   6   2        5.01      -40.11     55.65 o 
   7   6   2     1375.18     1465.18     91.35 o 
   8   6   2      402.56      486.65     69.71 o 
   9   6   2        3.12        3.73     60.39 o 
 -10   7   2       84.49      147.65     60.76 o 
  -9   7   2       36.75       19.14     51.20 o 
  -8   7   2     1315.99     1229.20     32.43 o 
  -7   7   2      194.71      192.91     39.70 o 
  -6   7   2     1310.34     1297.19     56.45 o 
  -5   7   2      355.09      320.69     27.77 o 
  -4   7   2      508.60      573.48     27.70 o 
  -3   7   2     8348.06     8858.28     38.75 o 
  -2   7   2     2294.20     2206.90     25.22 o 
  -1   7   2     1556.43     1534.95     19.31 o 
   0   7   2     5302.93     5377.93     66.60 o 
   1   7   2     1894.79     1815.56     24.60 o 
   2   7   2        0.55       23.04     29.91 o 
   3   7   2     8573.44     8469.53    160.61 o 
   4   7   2      789.63      687.75     50.38 o 
   5   7   2       21.73       34.41     44.97 o 
   6   7   2      878.64      857.22     57.12 o 
   7   7   2      705.96      723.51     93.70 o 
   8   7   2      587.51      512.45     77.49 o 
   9   7   2      253.48      249.69     92.62 o 
 -10   8   2      128.81      119.54     59.10 o 
  -9   8   2        9.50       40.15     52.74 o 
  -8   8   2      554.78      505.52     57.97 o 
  -7   8   2      346.66      380.37     33.21 o 
  -6   8   2      705.24      740.87     34.89 o 
  -5   8   2     2090.57     2172.56     39.92 o 
  -4   8   2      215.94      225.80     27.39 o 
  -3   8   2     2866.78     2741.64     32.15 o 
  -2   8   2     5913.89     5957.63     84.71 o 
  -1   8   2       13.36       27.61     23.42 o 
   0   8   2     4452.49     4465.06     38.32 o 
   1   8   2    11487.83    11800.45     92.20 o 
   2   8   2     1144.47     1216.99     24.12 o 
   3   8   2     3833.13     3886.58     75.90 o 
   4   8   2     1123.16     1112.58     52.79 o 
   5   8   2       66.55       53.69     45.65 o 
   6   8   2      712.09      728.70     65.79 o 
   7   8   2      123.40      166.58     59.23 o 
   8   8   2       49.56       58.56     78.39 o 
   9   8   2      611.56      605.10     68.48 o 
 -10   9   2       95.86       84.57     55.48 o 
  -9   9   2       14.66        4.66     59.21 o 
  -8   9   2      180.94      137.55     57.38 o 
  -7   9   2        4.10       -2.52     70.45 o 
  -6   9   2       26.16       30.14     38.43 o 
  -5   9   2     1986.36     1995.20     80.93 o 
  -4   9   2      582.19      579.29     32.10 o 
  -3   9   2     2714.93     2754.75     35.45 o 
  -2   9   2     3545.86     3521.16     62.48 o 
  -1   9   2      231.29      244.59     27.40 o 
   0   9   2     2960.42     2988.34     46.24 o 
   1   9   2     4523.83     4499.18     74.23 o 
   2   9   2      125.02      126.34     26.92 o 
   3   9   2     2714.49     2572.69     64.08 o 
   4   9   2      708.23      740.38     37.06 o 
   5   9   2       18.11       10.90     42.20 o 
   6   9   2     1289.31     1248.73     69.45 o 
   7   9   2      270.61      382.85     77.22 o 
   8   9   2       42.62       43.83     66.67 o 
   9   9   2      285.50      276.27     81.68 o 
  -9  10   2      444.16      433.82     90.96 o 
  -8  10   2      398.11      358.53     56.24 o 
  -7  10   2      337.62      316.72     43.94 o 
  -6  10   2     1592.82     1580.64     78.02 o 
  -5  10   2     2024.73     2097.62     47.33 o 
  -4  10   2      418.34      482.32     43.19 o 
  -3  10   2     8174.45     8237.20    220.58 o 
  -2  10   2     3482.43     3466.47     96.45 o 
  -1  10   2     5031.87     5149.74    164.39 o 
   0  10   2     9659.81     9641.29     92.66 o 
   1  10   2      164.04      156.56     26.76 o 
   2  10   2     3807.61     3799.94     50.79 o 
   3  10   2     4461.15     4534.50     44.41 o 
   4  10   2      223.99      200.99     39.89 o 
   5  10   2     3085.84     3015.08     86.71 o 
   6  10   2     1520.67     1493.44     77.78 o 
   7  10   2       41.51       46.15     85.61 o 
   8  10   2     1515.69     1494.69     73.78 o 
   9  10   2        5.43       48.19     88.95 o 
  -9  11   2       32.73        5.56     71.11 o 
  -8  11   2      389.52      331.85     60.23 o 
  -7  11   2      487.26      409.38     57.00 o 
  -6  11   2      686.06      681.48     61.50 o 
  -5  11   2     3364.90     3401.67     53.31 o 
  -4  11   2      237.32      304.01     35.84 o 
  -3  11   2      510.05      517.79     33.93 o 
  -2  11   2     1170.02     1150.62     27.16 o 
  -1  11   2     1268.87     1269.39     75.90 o 
   0  11   2      222.21      196.06     36.64 o 
   1  11   2      171.62      176.78     32.21 o 
   2  11   2     1448.85     1437.52     50.57 o 
   3  11   2        0.09        1.58     39.63 o 
   4  11   2      401.49      339.04     47.96 o 
   5  11   2       19.17       12.97     46.67 o 
   6  11   2       26.64       24.98     55.12 o 
   7  11   2       51.04       34.21     64.34 o 
   8  11   2      137.09      171.33     87.07 o 
   9  11   2       74.91       39.82     56.31 o 
  -9  12   2      285.99      320.06     97.84 o 
  -8  12   2     1081.74     1092.70    125.94 o 
  -7  12   2       59.54       11.18     56.19 o 
  -6  12   2     1200.59     1229.52     53.06 o 
  -5  12   2     4484.33     4610.24     75.06 o 
  -4  12   2       44.12      110.51     33.50 o 
  -3  12   2     5315.17     5221.96    200.87 o 
  -2  12   2     3694.64     3703.53     52.76 o 
  -1  12   2       43.64       47.19     30.82 o 
   0  12   2     4176.71     4163.64     93.70 o 
   1  12   2     1843.17     1702.82     45.23 o 
   2  12   2      111.43      112.65     35.52 o 
   3  12   2     4717.62     4707.36    107.41 o 
   4  12   2       50.79       28.78     44.10 o 
   5  12   2     1282.45     1250.74     82.60 o 
   6  12   2      570.84      635.71     64.44 o 
   7  12   2       76.91       13.70     71.25 o 
   8  12   2      107.40      102.17     54.61 o 
  -9  13   2        9.32       35.62    104.00 o 
  -8  13   2      936.85      961.16     74.63 o 
  -7  13   2      502.34      466.20     67.51 o 
  -6  13   2      704.18      648.02     53.56 o 
  -5  13   2      279.09      344.40     46.72 o 
  -4  13   2     6568.27     6693.84     61.25 o 
  -3  13   2      398.07      378.01     35.17 o 
  -2  13   2     7192.25     7105.06    107.89 o 
  -1  13   2     1098.49     1148.65     30.97 o 
   0  13   2     1951.03     2028.06     56.41 o 
   1  13   2     3719.05     3705.59     47.63 o 
   2  13   2      430.21      423.13     33.97 o 
   3  13   2       43.82       51.11     48.22 o 
   4  13   2     1380.54     1465.50     54.14 o 
   5  13   2      388.09      395.66     48.03 o 
   6  13   2      647.29      671.77     60.01 o 
   7  13   2      564.84      546.36     65.44 o 
   8  13   2       83.34       62.78     79.41 o 
  -8  14   2      179.57      330.82     67.27 o 
  -7  14   2     1711.94     1690.16     73.47 o 
  -6  14   2        4.64        2.21     54.60 o 
  -5  14   2     1478.84     1523.51     57.24 o 
  -4  14   2     1126.00     1136.32     94.35 o 
  -3  14   2     1064.21     1112.68     71.71 o 
  -2  14   2     6486.74     6669.88    195.00 o 
  -1  14   2     2462.53     2421.78     61.64 o 
   0  14   2      373.30      367.45     30.98 o 
   1  14   2     1991.60     2038.54     68.66 o 
   2  14   2      498.13      548.84     37.55 o 
   3  14   2      112.22      137.40     29.79 o 
   4  14   2      146.28      201.54     51.99 o 
   5  14   2      928.18      830.93     50.40 o 
   6  14   2       22.81      -34.09     67.87 o 
   7  14   2      480.87      520.45     67.41 o 
   8  14   2       18.25       34.39    140.06 o 
  -8  15   2      195.04      247.44    116.24 o 
  -7  15   2      883.06      903.34     71.32 o 
  -6  15   2       66.54       49.12     56.36 o 
  -5  15   2      802.66      851.07     73.90 o 
  -4  15   2      954.66      896.86     75.99 o 
  -3  15   2      110.92      101.40     33.55 o 
  -2  15   2      658.17      614.51     37.46 o 
  -1  15   2     2549.74     2499.12     38.34 o 
   0  15   2      211.26      221.41     32.64 o 
   1  15   2      906.80      912.72     46.36 o 
   2  15   2     1545.78     1434.34     58.01 o 
   3  15   2       78.57       65.48     47.48 o 
   4  15   2      264.51      277.10     67.11 o 
   5  15   2      374.59      331.16     57.15 o 
   6  15   2       19.20        8.61     70.49 o 
   7  15   2       33.83      -41.96     92.68 o 
   8  15   2        9.56      -25.85     68.69 o 
  -8  16   2       75.62      102.86     74.38 o 
  -7  16   2      895.50      877.85     72.89 o 
  -6  16   2      431.64      440.60     65.94 o 
  -5  16   2      311.03      295.36     59.30 o 
  -4  16   2     2778.35     2916.16    143.42 o 
  -3  16   2       45.74       52.98     42.33 o 
  -2  16   2      685.59      696.96     54.52 o 
  -1  16   2     3160.79     3025.61     37.60 o 
   0  16   2       16.61       -7.10     37.96 o 
   1  16   2     3704.13     3716.37    110.90 o 
   2  16   2      500.59      516.92     71.49 o 
   3  16   2        9.74        4.49     43.41 o 
   4  16   2     2532.56     2524.37    116.81 o 
   5  16   2       72.57       87.98     65.78 o 
   6  16   2       75.24      103.01     68.01 o 
   7  16   2      127.68      136.20     69.04 o 
  -7  17   2      162.12      156.52     69.61 o 
  -6  17   2      479.06      404.14     69.84 o 
  -5  17   2       68.94       59.44     56.40 o 
  -4  17   2       75.07       79.36     50.53 o 
  -3  17   2     1546.04     1575.28     80.32 o 
  -2  17   2      797.69      736.78     59.13 o 
  -1  17   2      406.04      445.83     35.71 o 
   0  17   2     2493.91     2414.84     93.52 o 
   1  17   2      234.26      276.89     63.36 o 
   2  17   2      479.01      529.79     49.05 o 
   3  17   2      664.15      607.31     47.36 o 
   4  17   2     1179.81     1082.84     97.25 o 
   5  17   2      191.10      183.06     68.45 o 
   6  17   2      404.50      411.73     77.73 o 
   7  17   2      454.77      423.54     68.77 o 
  -7  18   2      147.03      135.45     76.93 o 
  -6  18   2      111.04      132.87     55.99 o 
  -5  18   2      576.02      506.33     64.16 o 
  -4  18   2      273.64      291.84     55.15 o 
  -3  18   2      185.56      185.29     42.98 o 
  -2  18   2      680.81      570.64     54.10 o 
  -1  18   2      159.08      156.86     37.55 o 
   0  18   2      606.25      595.20     45.70 o 
   1  18   2      612.53      705.25     74.64 o 
   2  18   2       80.53       57.25     49.03 o 
   3  18   2      663.31      574.35     63.76 o 
   4  18   2      233.06      290.28     65.63 o 
   5  18   2       13.98       12.33    106.80 o 
   6  18   2      309.40      376.03     99.43 o 
  -7  19   2        0.83       63.54     75.80 o 
  -6  19   2      231.11      194.05     64.73 o 
  -5  19   2      431.83      458.47     82.54 o 
  -4  19   2      161.16      131.49     22.93 o 
  -3  19   2      650.37      627.85     84.29 o 
  -2  19   2      908.99      920.06     85.55 o 
  -1  19   2      372.72      340.51     75.48 o 
   0  19   2      360.93      381.28     30.18 o 
   1  19   2     1713.47     1554.46     80.99 o 
   2  19   2      207.66      225.69     48.37 o 
   3  19   2     1766.08     1648.21    101.82 o 
   4  19   2      221.36      207.10     77.79 o 
   5  19   2      191.07      172.45     78.46 o 
   6  19   2      343.19      348.34     70.89 o 
  -6  20   2       31.42       35.73     67.15 o 
  -5  20   2      459.45      396.34     90.16 o 
  -4  20   2       52.23       34.52     65.20 o 
  -3  20   2      845.73      690.30     93.52 o 
  -2  20   2      348.78      355.61     95.61 o 
  -1  20   2      417.95      384.13     67.10 o 
   0  20   2     1269.11     1343.86     36.41 o 
   1  20   2       80.01       95.59     72.07 o 
   2  20   2      589.50      547.12     50.74 o 
   3  20   2      797.85      852.45     74.55 o 
   4  20   2        0.30       -3.92     61.19 o 
   5  20   2      293.73      311.89    107.17 o 
  -5  21   2      133.46      109.79     75.56 o 
  -4  21   2      347.41      340.38     64.24 o 
  -3  21   2        6.86       13.42    101.48 o 
  -2  21   2       41.38       69.61    111.55 o 
  -1  21   2      568.05      538.45     60.39 o 
   0  21   2      255.03      233.38     36.68 o 
   1  21   2       57.62       21.94     65.77 o 
   2  21   2      506.05      493.19     88.66 o 
   3  21   2        7.48       18.78     59.41 o 
   4  21   2       51.49       33.40     62.06 o 
   5  21   2      292.07      259.76     87.11 o 
  -5  22   2       78.77      165.65    100.64 o 
  -4  22   2        7.76       68.66     62.86 o 
  -3  22   2      718.52      718.77    100.64 o 
  -2  22   2      216.22      187.03    121.61 o 
  -1  22   2       50.40       31.87    139.22 o 
   0  22   2      955.48     1021.68     47.12 o 
   1  22   2      365.17      284.54     74.53 o 
   2  22   2      741.88      774.18     62.19 o 
   3  22   2      787.32      709.12     48.40 o 
   4  22   2        1.76      -11.30     69.68 o 
  -4  23   2      995.15     1021.54    128.32 o 
  -3  23   2        2.29        4.19    125.81 o 
  -2  23   2      404.02      317.87     85.55 o 
  -1  23   2      568.67      630.70     91.42 o 
   0  23   2       41.39       -0.84     91.42 o 
   1  23   2      400.46      401.34     45.83 o 
   2  23   2      240.39      212.23     65.03 o 
   3  23   2       40.96       85.42     59.56 o 
  -3  24   2       10.05      -20.13    113.22 o 
  -2  24   2      632.48      691.93    144.26 o 
  -1  24   2       51.07       36.90     82.19 o 
   0  24   2       13.00      -18.45    123.29 o 
   1  24   2       10.31       55.60     46.68 o 
   2  24   2      100.56       69.10     69.50 o 
 -10   1   3        6.74       29.35     66.42 o 
  -9   1   3      795.07      837.66     58.71 o 
  -8   1   3     2437.11     2426.18     63.52 o 
  -7   1   3        1.18       13.45     39.44 o 
  -6   1   3     7946.97     7892.95     92.09 o 
  -5   1   3     4413.85     4498.68     43.91 o 
  -4   1   3     3504.20     3576.67     41.22 o 
  -3   1   3    22158.26    22774.77     98.55 o 
  -2   1   3     7890.60     7962.85     37.42 o 
  -1   1   3     3925.55     3713.67     36.32 o 
   0   1   3    65536.31    60981.98    455.42 o 
   1   1   3       32.31       31.58     19.46 o 
   2   1   3     3443.83     3278.98     64.22 o 
   3   1   3    23838.69    23273.38    334.06 o 
   4   1   3      488.71      496.51     42.92 o 
   5   1   3     2379.72     2282.84     51.13 o 
   6   1   3     2477.76     2512.36     79.56 o 
   7   1   3      156.23      182.75     95.48 o 
   8   1   3      496.47      547.98     71.14 o 
   9   1   3      450.27      579.30    117.47 o 
 -10   2   3       35.82       63.47     50.37 o 
  -9   2   3      395.12      434.65     57.98 o 
  -8   2   3       65.96       88.55     36.71 o 
  -7   2   3     6313.73     6151.03     74.92 o 
  -6   2   3      942.58      899.18     38.09 o 
  -5   2   3      648.73      635.23     25.79 o 
  -4   2   3    10160.70    10608.44     65.33 o 
  -3   2   3     1214.28     1214.14     17.52 o 
  -2   2   3     1741.26     1760.74     18.55 o 
  -1   2   3     6512.60     6335.01     59.97 o 
   0   2   3     8177.21     8435.92     73.87 o 
   1   2   3     2061.51     1979.42     35.19 o 
   2   2   3     6303.83     6003.19     80.91 o 
   3   2   3      204.41      214.36     40.62 o 
   4   2   3     2597.03     2383.30     57.91 o 
   5   2   3      892.20      823.60     75.82 o 
   6   2   3        2.09       -8.51     51.92 o 
   7   2   3      468.42      478.38     92.30 o 
   8   2   3      138.63      242.86     77.45 o 
   9   2   3        2.38       -1.37     80.33 o 
 -10   3   3       10.25      -18.70     50.94 o 
  -9   3   3      490.95      455.77     45.56 o 
  -8   3   3       39.11       31.97     55.25 o 
  -7   3   3      106.64       89.89     41.65 o 
  -6   3   3     4114.69     4165.70     53.26 o 
  -5   3   3        5.10       -1.40     24.50 o 
  -4   3   3      630.29      518.16     19.31 o 
  -3   3   3     4063.56     4018.57     45.77 o 
  -2   3   3      194.06      194.55     24.58 o 
  -1   3   3    13600.28    13383.76    134.19 o 
   0   3   3     1193.42     1134.99     16.02 o 
   1   3   3      102.71      140.32     19.53 o 
   2   3   3     4307.30     4163.06     80.60 o 
   3   3   3      336.37      413.61     36.16 o 
   4   3   3      128.51      143.58     40.88 o 
   5   3   3      690.43      712.87     42.69 o 
   6   3   3       85.33      120.35     65.98 o 
   7   3   3      322.44      277.87     77.98 o 
   8   3   3        5.87       40.11     82.62 o 
   9   3   3       36.91        5.69     73.88 o 
 -10   4   3      265.08      292.98     49.53 o 
  -9   4   3      629.02      569.63     51.90 o 
  -8   4   3      547.65      518.35     51.17 o 
  -7   4   3      582.34      576.16     42.28 o 
  -6   4   3      289.83      275.91     26.51 o 
  -5   4   3      791.82      857.60     36.49 o 
  -4   4   3     1776.89     1665.14     22.16 o 
  -3   4   3     6701.51     7034.27     70.03 o 
  -2   4   3     1678.55     1670.04     27.85 o 
  -1   4   3    11539.10    11700.44    291.45 o 
   0   4   3       14.41       12.63     14.45 o 
   1   4   3     4322.95     4268.81     77.16 o 
   2   4   3     2643.64     2510.05     74.22 o 
   3   4   3      222.38      239.66     28.39 o 
   4   4   3      892.58      889.29     53.34 o 
   5   4   3     1989.73     2017.83     61.04 o 
   6   4   3        0.46        0.67     60.17 o 
   7   4   3     1718.80     1720.58     75.02 o 
   8   4   3      143.82      149.84     61.59 o 
   9   4   3        0.14      -31.11     82.46 o 
 -10   5   3      581.79      552.55     69.91 o 
  -9   5   3      195.88      210.70     44.65 o 
  -8   5   3      309.62      325.98     54.38 o 
  -7   5   3     1735.37     1718.63     38.43 o 
  -6   5   3       90.04       94.75     36.18 o 
  -5   5   3      897.85      873.41     34.10 o 
  -4   5   3     1863.90     1749.62     40.68 o 
  -3   5   3     2930.99     3148.60     22.32 o 
  -2   5   3     4054.88     3959.57     51.78 o 
  -1   5   3      438.11      396.29     16.71 o 
   0   5   3       18.02       26.84     14.25 o 
   1   5   3     5509.37     5395.06     92.22 o 
   2   5   3     1881.09     1803.13     42.20 o 
   3   5   3       87.03       73.85     29.49 o 
   4   5   3     3284.17     3060.29     81.55 o 
   5   5   3       35.98       20.07     60.97 o 
   6   5   3      247.84      294.18     57.05 o 
   7   5   3      647.48      623.15    106.52 o 
   8   5   3        0.72      -64.28     64.28 o 
   9   5   3       75.99      140.93     93.04 o 
 -10   6   3       22.81       -0.50     61.97 o 
  -9   6   3      762.80      685.58     53.74 o 
  -8   6   3       77.36       68.77     59.55 o 
  -7   6   3      455.37      479.13     44.19 o 
  -6   6   3      217.24      199.81     36.05 o 
  -5   6   3       90.62       84.65     23.95 o 
  -4   6   3     1140.47     1089.46     32.27 o 
  -3   6   3     3267.84     3404.60     28.10 o 
  -2   6   3        0.15        6.07     23.37 o 
  -1   6   3     5435.80     5637.03     63.32 o 
   0   6   3       36.83       41.56     18.34 o 
   1   6   3      144.71      154.63     25.28 o 
   2   6   3     1348.01     1348.82     42.50 o 
   3   6   3      260.62      258.04     32.27 o 
   4   6   3       33.81       52.72     50.77 o 
   5   6   3      476.36      456.74     44.29 o 
   6   6   3       40.98       12.80     72.28 o 
   7   6   3      191.57      231.11     58.40 o 
   8   6   3       45.80       70.06     81.09 o 
   9   6   3       11.34      -26.36     72.60 o 
 -10   7   3        2.88      -19.72     50.87 o 
  -9   7   3       58.73       74.55     51.99 o 
  -8   7   3        4.83      -22.67     42.52 o 
  -7   7   3      957.11      945.26     50.32 o 
  -6   7   3     1241.01     1168.88     59.97 o 
  -5   7   3       76.75       67.82     43.78 o 
  -4   7   3     4361.52     4419.16     35.86 o 
  -3   7   3      899.52      898.04     49.06 o 
  -2   7   3     2214.21     2278.85     49.66 o 
  -1   7   3     3175.83     3167.30     49.50 o 
   0   7   3       46.89       49.84     20.31 o 
   1   7   3      793.40      783.11     30.19 o 
   2   7   3     4099.99     4081.01     90.58 o 
   3   7   3       23.17        4.73     31.88 o 
   4   7   3     1083.12     1035.32     41.91 o 
   5   7   3      807.16      824.85     52.26 o 
   6   7   3      163.96      199.67     73.66 o 
   7   7   3      133.51      145.10     58.01 o 
   8   7   3      139.82      198.04     85.95 o 
   9   7   3      125.74      112.96     76.19 o 
 -10   8   3      158.63      284.91     71.29 o 
  -9   8   3      535.30      524.25     65.88 o 
  -8   8   3       67.35       85.12     34.69 o 
  -7   8   3      904.28      963.48     69.35 o 
  -6   8   3     1712.54     1645.08     57.01 o 
  -5   8   3       14.52       26.00     25.44 o 
  -4   8   3     2119.22     2106.39     63.74 o 
  -3   8   3     3103.88     3133.24     25.91 o 
  -2   8   3      173.64      153.55     25.60 o 
  -1   8   3     1636.38     1506.86     21.89 o 
   0   8   3      991.52      916.69     31.37 o 
   1   8   3       46.45       31.03     28.70 o 
   2   8   3     4532.01     4645.50     67.52 o 
   3   8   3        7.66        7.06     34.07 o 
   4   8   3     1047.49     1039.49     46.13 o 
   5   8   3      427.64      432.99     41.06 o 
   6   8   3        3.35       40.57     51.23 o 
   7   8   3      316.75      326.14     98.99 o 
   8   8   3      401.61      444.39     82.53 o 
   9   8   3       49.15       24.95     92.90 o 
 -10   9   3       53.14       65.25     95.27 o 
  -9   9   3      594.47      506.79     84.06 o 
  -8   9   3     1786.39     1478.44    144.26 o 
  -7   9   3      232.43      197.99     52.07 o 
  -6   9   3     4220.24     4186.16    135.45 o 
  -5   9   3     5339.56     5150.57     90.58 o 
  -4   9   3      916.82      964.37     32.02 o 
  -3   9   3    13514.58    13576.70    126.22 o 
  -2   9   3     4390.98     4548.28     96.03 o 
  -1   9   3     6727.13     6931.97    117.00 o 
   0   9   3     9461.89     9292.36    121.61 o 
   1   9   3     2220.38     2402.87     28.56 o 
   2   9   3      857.33      820.67     30.18 o 
   3   9   3     8336.04     8464.93    237.35 o 
   4   9   3        8.26       23.39     57.52 o 
   5   9   3      756.67      807.84     72.04 o 
   6   9   3     1259.26     1326.51     72.43 o 
   7   9   3       16.25       18.72     75.55 o 
   8   9   3       43.35       73.41     82.06 o 
   9   9   3      199.65      183.30     86.04 o 
  -9  10   3      170.79      148.14     60.20 o 
  -8  10   3      181.20      155.16     52.91 o 
  -7  10   3      167.36      134.24     41.18 o 
  -6  10   3      498.91      531.53     44.06 o 
  -5  10   3     1226.72     1173.06     43.43 o 
  -4  10   3      562.61      541.87     32.44 o 
  -3  10   3      844.75      825.99     31.07 o 
  -2  10   3      297.56      309.37     33.91 o 
  -1  10   3       70.88       85.16     24.01 o 
   0  10   3      933.16     1049.48     38.09 o 
   1  10   3      387.96      357.46     27.29 o 
   2  10   3      282.74      287.32     47.55 o 
   3  10   3      125.19      127.53     34.61 o 
   4  10   3      235.19      196.94     47.14 o 
   5  10   3      173.35      162.50     48.20 o 
   6  10   3       44.64        6.21     58.71 o 
   7  10   3        0.85        0.91     69.66 o 
   8  10   3       11.90       34.38     87.80 o 
   9  10   3        8.62      -31.03    184.51 o 
  -9  11   3     1201.19     1260.56     75.08 o 
  -8  11   3     1836.09     1828.86     71.58 o 
  -7  11   3       24.61        2.99     53.99 o 
  -6  11   3     3196.24     3316.63     56.83 o 
  -5  11   3     1800.94     1938.05     72.97 o 
  -4  11   3       70.89       61.95     33.19 o 
  -3  11   3    11155.30    11394.98     56.36 o 
  -2  11   3     7925.41     7632.02    126.64 o 
  -1  11   3     3809.80     3917.72     77.16 o 
   0  11   3    12523.86    12562.47    249.09 o 
   1  11   3     2057.40     2043.35     44.08 o 
   2  11   3     5492.53     5564.31     55.06 o 
   3  11   3     3660.47     3764.83     52.70 o 
   4  11   3     2157.70     2233.03    108.61 o 
   5  11   3     2382.54     2452.55    115.74 o 
   6  11   3      478.13      608.10     72.84 o 
   7  11   3      159.49      191.50     95.53 o 
   8  11   3      310.43      375.97     92.41 o 
  -9  12   3       84.41       13.13     73.87 o 
  -8  12   3      385.66      465.11     60.65 o 
  -7  12   3     1015.38     1019.66     57.72 o 
  -6  12   3        9.94      -31.31     51.92 o 
  -5  12   3      353.18      398.38     71.64 o 
  -4  12   3     5826.57     6029.26     55.75 o 
  -3  12   3      155.19      154.50     23.85 o 
  -2  12   3     4158.45     4034.79     93.10 o 
  -1  12   3     4239.48     4418.80    112.39 o 
   0  12   3       84.24      106.09     31.41 o 
   1  12   3     1226.42     1212.11     41.86 o 
   2  12   3     2908.24     2906.59     65.37 o 
   3  12   3      212.32      233.03     42.63 o 
   4  12   3     3782.14     3697.72     58.71 o 
   5  12   3      771.20      810.55     67.30 o 
   6  12   3        0.85       -4.53     52.77 o 
   7  12   3      424.25      408.12     79.41 o 
   8  12   3      305.06      299.89     87.40 o 
  -9  13   3        9.00      -20.56     71.31 o 
  -8  13   3       49.59       88.71     70.89 o 
  -7  13   3       49.39       56.96     61.28 o 
  -6  13   3      664.15      687.44     57.03 o 
  -5  13   3     1179.37     1300.81     68.35 o 
  -4  13   3     3164.28     3229.19     54.14 o 
  -3  13   3      293.35      276.49     36.01 o 
  -2  13   3      116.16      137.79     32.87 o 
  -1  13   3     3139.95     2992.67     38.71 o 
   0  13   3     1459.84     1549.71     49.76 o 
   1  13   3       10.71       13.09     42.50 o 
   2  13   3      880.22      921.26     53.06 o 
   3  13   3     1347.11     1365.26     47.09 o 
   4  13   3      193.54      197.22     51.55 o 
   5  13   3      744.95      795.26     50.05 o 
   6  13   3       80.79       54.18     65.29 o 
   7  13   3       23.73        5.66     54.92 o 
   8  13   3      139.71       48.38    111.97 o 
  -8  14   3      595.34      620.72     75.18 o 
  -7  14   3     1286.40     1329.67     69.55 o 
  -6  14   3       57.63       34.65     50.50 o 
  -5  14   3      833.58      843.20     48.32 o 
  -4  14   3     1119.50     1153.75     75.85 o 
  -3  14   3     4615.22     4509.65    240.29 o 
  -2  14   3     5302.55     5336.92     52.42 o 
  -1  14   3     3087.73     3204.82     81.51 o 
   0  14   3      593.35      631.35     42.67 o 
   1  14   3     3039.91     3001.23     64.63 o 
   2  14   3     2870.53     2807.37     96.66 o 
   3  14   3       21.55       57.08     43.72 o 
   4  14   3      329.04      387.76     67.15 o 
   5  14   3     1597.91     1552.58     96.87 o 
   6  14   3       25.38      -29.99     65.20 o 
   7  14   3      323.54      344.38     66.72 o 
   8  14   3      378.03      484.18     83.16 o 
  -8  15   3        9.27      -29.61     71.52 o 
  -7  15   3      262.24      315.17     74.49 o 
  -6  15   3       19.68      -17.36     57.43 o 
  -5  15   3       64.22       99.73     51.19 o 
  -4  15   3      593.80      499.77     48.01 o 
  -3  15   3        0.09      -18.99     40.00 o 
  -2  15   3      473.78      454.92     33.79 o 
  -1  15   3      234.48      258.07     24.99 o 
   0  15   3      204.17      186.74     25.12 o 
   1  15   3      818.96      823.38     66.89 o 
   2  15   3     1380.68     1355.14     55.22 o 
   3  15   3     1130.63     1058.57     69.50 o 
   4  15   3      486.40      552.19     81.01 o 
   5  15   3        6.22       -8.99     56.95 o 
   6  15   3       72.98      103.85     78.31 o 
   7  15   3      143.97      154.76     77.76 o 
  -8  16   3       31.32       36.08     70.98 o 
  -7  16   3       23.29       25.83     69.48 o 
  -6  16   3       79.38       18.77     57.03 o 
  -5  16   3      166.13      133.00     45.74 o 
  -4  16   3      410.30      409.05     51.46 o 
  -3  16   3     2027.00     1935.50    161.87 o 
  -2  16   3      129.28      124.13     70.45 o 
  -1  16   3       38.52       52.26     34.04 o 
   0  16   3       33.74      117.58     40.85 o 
   1  16   3        3.43        2.82     39.26 o 
   2  16   3      274.13      265.79     44.88 o 
   3  16   3      318.85      305.04     53.18 o 
   4  16   3      104.13      127.39     54.24 o 
   5  16   3       41.83       25.45     69.90 o 
   6  16   3       84.95       89.14     67.47 o 
   7  16   3       18.21        2.27     70.21 o 
  -7  17   3      220.32      250.96     70.73 o 
  -6  17   3      117.27      100.24     43.61 o 
  -5  17   3       45.05       40.78     45.81 o 
  -4  17   3      667.10      611.29     59.01 o 
  -3  17   3      162.03      138.00      9.65 o 
  -2  17   3      364.42      379.93     57.87 o 
  -1  17   3      372.37      429.04     40.78 o 
   0  17   3       95.15      112.60     39.95 o 
   1  17   3      551.54      621.73     71.76 o 
   2  17   3      440.93      456.57     53.61 o 
   3  17   3      153.77      156.89     74.53 o 
   4  17   3      388.34      378.01     64.21 o 
   5  17   3       35.31       82.06     66.94 o 
   6  17   3       99.35       96.63     77.58 o 
   7  17   3      367.47      381.04     85.61 o 
  -7  18   3      198.81      161.21     74.63 o 
  -6  18   3      562.76      458.35     92.85 o 
  -5  18   3      188.84      194.46     67.15 o 
  -4  18   3      893.63      847.66     74.25 o 
  -3  18   3      737.93      785.86     94.77 o 
  -2  18   3        9.10      -15.10     75.48 o 
  -1  18   3       52.49       60.02     41.15 o 
   0  18   3      757.82      765.68     45.48 o 
   1  18   3      233.18      199.19     43.69 o 
   2  18   3     1281.77     1299.10     95.11 o 
   3  18   3      115.37      139.86     69.09 o 
   4  18   3      158.84      178.47     74.66 o 
   5  18   3        3.37       -9.89     80.05 o 
   6  18   3        7.59       21.66     73.27 o 
  -7  19   3       21.29      -27.17     77.58 o 
  -6  19   3      868.04      968.20     70.05 o 
  -5  19   3      675.45      739.82     64.72 o 
  -4  19   3       40.41       37.08     49.98 o 
  -3  19   3     2006.80     2074.11    153.48 o 
  -2  19   3      492.63      465.48     95.61 o 
  -1  19   3     1366.29     1300.60     45.29 o 
   0  19   3     1046.77     1170.59     66.07 o 
   1  19   3       88.71       66.26     74.64 o 
   2  19   3      711.20      746.93     60.53 o 
   3  19   3      330.49      318.74     45.95 o 
   4  19   3        0.07       -3.32     75.58 o 
   5  19   3      285.71      255.57    102.79 o 
   6  19   3      181.91      196.76     83.02 o 
  -6  20   3      225.60      134.65     85.43 o 
  -5  20   3      422.17      454.85     70.32 o 
  -4  20   3        0.13      -24.32     92.26 o 
  -3  20   3      862.05      879.80    106.52 o 
  -2  20   3      146.87      155.16    105.68 o 
  -1  20   3        3.71      -31.70     45.85 o 
   0  20   3      335.85      355.02     65.29 o 
   1  20   3       50.48       71.99     50.89 o 
   2  20   3       27.54       65.76     62.22 o 
   3  20   3       46.74       40.31     68.07 o 
   4  20   3        3.94       -7.27     60.61 o 
   5  20   3        3.55       20.93     80.63 o 
  -5  21   3      681.02      708.95     78.32 o 
  -4  21   3        0.85       -3.35     72.13 o 
  -3  21   3     1699.93     1709.27    116.58 o 
  -2  21   3      882.11      988.83     93.10 o 
  -1  21   3      216.64      273.28     45.30 o 
   0  21   3     1550.12     1572.68     53.00 o 
   1  21   3      147.69      233.16    104.00 o 
   2  21   3      101.49      145.89     65.15 o 
   3  21   3     1602.83     1490.32    101.62 o 
   4  21   3        1.60       23.26     65.26 o 
  -5  22   3      864.94     1046.70     75.48 o 
  -4  22   3      199.55      156.84     96.45 o 
  -3  22   3       13.92       68.77     71.29 o 
  -2  22   3     1171.23     1201.02    104.00 o 
  -1  22   3      785.60      890.70     69.61 o 
   0  22   3       40.49      122.94     48.01 o 
   1  22   3      684.92      735.39     75.80 o 
   2  22   3      634.89      568.10     64.37 o 
   3  22   3        0.73      -19.69     57.06 o 
   4  22   3      316.14      313.61     90.20 o 
  -4  23   3        2.12      -59.55     88.90 o 
  -3  23   3      479.61      509.09    109.87 o 
  -2  23   3       19.56        4.19    103.16 o 
  -1  23   3        5.74       11.74     73.81 o 
   0  23   3      370.46      336.84    102.32 o 
   1  23   3        9.82       32.88     55.12 o 
   2  23   3      188.39      228.53     84.97 o 
   3  23   3       87.17      138.12     68.22 o 
  -2  24   3      552.48      583.74     96.45 o 
  -1  24   3      862.20      852.12     76.32 o 
   0  24   3        2.51        6.36     56.34 o 
   1  24   3      577.72      561.22     66.68 o 
 -10   0   4      346.05      343.87     81.35 o 
  -9   0   4      371.54      311.16     62.06 o 
  -8   0   4      531.91      518.32     48.64 o 
  -7   0   4       17.78       31.87     52.00 o 
  -6   0   4       14.47       53.68     27.68 o 
  -5   0   4        2.42       13.42     23.48 o 
  -4   0   4     2051.90     2126.95     44.45 o 
  -3   0   4      310.62      299.42     20.13 o 
  -2   0   4      443.66      497.35     32.71 o 
  -1   0   4     1179.63     1235.41     27.68 o 
   0   0   4     6495.43     7035.86    137.55 o 
   1   0   4     3061.54     3151.84     41.10 o 
   2   0   4     1478.03     1576.76     88.90 o 
   3   0   4     5954.35     5620.97    217.22 o 
   4   0   4     4391.64     4200.22    171.93 o 
   5   0   4      243.73      202.97     68.77 o 
   6   0   4      235.81      181.16     90.58 o 
   7   0   4      329.91      316.19    118.26 o 
   8   0   4       66.07       57.87     90.58 o 
   9   0   4       52.03       30.19    124.97 o 
 -10   1   4       32.84       50.63     41.52 o 
  -9   1   4      608.90      586.48     47.01 o 
  -8   1   4      248.49      234.35     40.94 o 
  -7   1   4        4.37       32.64     34.16 o 
  -6   1   4     1233.19     1273.27     32.21 o 
  -5   1   4     1385.34     1418.75     25.48 o 
  -4   1   4      116.63      116.54     21.25 o 
  -3   1   4      867.54      819.64     20.79 o 
  -2   1   4      183.21      170.09     23.37 o 
  -1   1   4     1010.02     1015.93     17.68 o 
   0   1   4      592.80      555.71     22.09 o 
   1   1   4     1668.38     1628.86     41.78 o 
   2   1   4       97.30      204.92    131.26 o 
   3   1   4     3660.18     3531.04     78.03 o 
   4   1   4       52.02       35.47     46.75 o 
   5   1   4     2182.03     2205.28     97.71 o 
   6   1   4      113.69      150.79     50.50 o 
   7   1   4       69.35       60.61     61.13 o 
   8   1   4       23.30       70.36     69.68 o 
   9   1   4       70.52      146.18     81.08 o 
 -10   2   4      263.14      244.20     52.52 o 
  -9   2   4       58.84       53.49     50.91 o 
  -8   2   4        4.15       20.07     41.73 o 
  -7   2   4       99.44      125.62     26.51 o 
  -6   2   4      382.99      406.43     29.45 o 
  -5   2   4     1071.06     1082.05     26.51 o 
  -4   2   4     4373.17     4480.99     48.71 o 
  -3   2   4       28.48       34.76     23.50 o 
  -2   2   4     1408.63     1352.87     21.15 o 
  -1   2   4       53.32       75.96     24.48 o 
   0   2   4      109.10      131.43     22.18 o 
   1   2   4     2500.14     2426.80     54.38 o 
   2   2   4       15.45       39.14     30.98 o 
   3   2   4      319.35      329.36     48.20 o 
   4   2   4     1223.71     1184.50     48.66 o 
   5   2   4      636.62      534.05     74.77 o 
   6   2   4      500.17      477.74     67.47 o 
   7   2   4      298.01      307.80     92.25 o 
   8   2   4       47.15       65.04     76.12 o 
   9   2   4      122.28       63.48     87.35 o 
 -10   3   4        0.97       13.14     55.85 o 
  -9   3   4       26.20       53.32     39.65 o 
  -8   3   4     2988.83     3007.67     47.41 o 
  -7   3   4       48.33       57.32     30.35 o 
  -6   3   4      953.90      961.82     41.31 o 
  -5   3   4     2195.03     2135.23     43.48 o 
  -4   3   4      848.09      946.20     29.76 o 
  -3   3   4    10004.42    10267.04    175.29 o 
  -2   3   4      660.74      636.92     17.31 o 
  -1   3   4      274.31      242.11     21.87 o 
   0   3   4     4621.09     4481.19     88.23 o 
   1   3   4       66.79       84.20     24.29 o 
   2   3   4     1338.77     1322.93     34.40 o 
   3   3   4     1376.56     1324.03     43.28 o 
   4   3   4     1362.79     1467.44     79.10 o 
   5   3   4     2349.80     2381.98     73.95 o 
   6   3   4      659.95      693.96     66.82 o 
   7   3   4        2.41       59.01     63.73 o 
   8   3   4       78.51       78.25     76.00 o 
   9   3   4      189.85      154.10     92.09 o 
 -10   4   4      766.93      717.52     90.74 o 
  -9   4   4      337.88      292.52     56.90 o 
  -8   4   4     1585.55     1554.76     48.54 o 
  -7   4   4     4332.58     4379.74     43.44 o 
  -6   4   4      786.28      843.26     42.65 o 
  -5   4   4     8945.16     9326.23    159.77 o 
  -4   4   4    13138.74    13184.52     73.39 o 
  -3   4   4     1048.54     1105.08     21.59 o 
  -2   4   4    30839.64    31251.21    162.36 o 
  -1   4   4    19251.29    19105.36     74.23 o 
   0   4   4     1241.90     1264.01     32.22 o 
   1   4   4    12542.03    12141.37    131.19 o 
   2   4   4     8088.66     8015.66    128.50 o 
   3   4   4        6.44       35.14     32.32 o 
   4   4   4     6328.85     6111.04    127.18 o 
   5   4   4     2706.11     2863.71    105.26 o 
   6   4   4      968.16      898.43     57.60 o 
   7   4   4      764.30      727.73     92.26 o 
   8   4   4      104.60       60.01     81.87 o 
   9   4   4       16.50       -4.19     94.30 o 
 -10   5   4      120.98      114.98     44.47 o 
  -9   5   4       57.28       39.84     48.36 o 
  -8   5   4       15.83       19.16     55.74 o 
  -7   5   4       22.89       -0.16     31.88 o 
  -6   5   4      144.30      129.15     33.91 o 
  -5   5   4       61.08       91.03     36.12 o 
  -4   5   4       63.71      102.25     23.30 o 
  -3   5   4     1038.47     1130.52     22.55 o 
  -2   5   4     3321.22     3599.21    111.55 o 
  -1   5   4     3200.43     3444.75     35.05 o 
   0   5   4      162.33      181.57     21.76 o 
   1   5   4        5.42       17.36     30.33 o 
   2   5   4      240.70      240.55     34.97 o 
   3   5   4       32.89       81.60     39.95 o 
   4   5   4       70.98       74.58     52.18 o 
   5   5   4       84.85       81.30     57.82 o 
   6   5   4      138.99      153.25     68.54 o 
   7   5   4       16.53       58.15     63.06 o 
   8   5   4       38.29       -4.06    115.28 o 
   9   5   4       48.22       52.89     95.87 o 
 -10   6   4     1026.10     1070.23     58.36 o 
  -9   6   4      613.48      573.96     46.53 o 
  -8   6   4      509.10      504.57     45.68 o 
  -7   6   4    10455.13    10436.83    224.78 o 
  -6   6   4      513.68      518.86     48.84 o 
  -5   6   4     6057.48     6283.55     41.97 o 
  -4   6   4    10116.27     9894.12    102.74 o 
  -3   6   4      920.81     1047.69     31.23 o 
  -2   6   4    12027.31    11414.76     96.35 o 
  -1   6   4    24826.32    25468.27    156.84 o 
   0   6   4      921.19     1007.56     31.24 o 
   1   6   4    13138.20    12811.41    257.50 o 
   2   6   4     6857.24     6513.17     97.71 o 
   3   6   4       57.95       46.13     37.24 o 
   4   6   4     9492.91     9443.54    167.56 o 
   5   6   4      269.36      330.90     66.71 o 
   6   6   4      198.03      202.38     65.82 o 
   7   6   4      302.33      391.76     75.22 o 
   8   6   4      242.24      262.57     72.33 o 
   9   6   4      334.93      192.84    114.16 o 
 -10   7   4       64.03       34.62     59.50 o 
  -9   7   4     1055.21      896.98     99.74 o 
  -8   7   4      231.04      203.31     42.98 o 
  -7   7   4       15.65       11.77     40.36 o 
  -6   7   4     2263.48     2159.18     61.23 o 
  -5   7   4     2126.49     2229.10     93.93 o 
  -4   7   4      440.39      421.87     32.71 o 
  -3   7   4     8782.03     8756.20    184.09 o 
  -2   7   4     5238.58     5502.50    126.75 o 
  -1   7   4     7067.45     7547.97    100.64 o 
   0   7   4     6632.09     6612.82     66.84 o 
   1   7   4      175.43      150.41     26.67 o 
   2   7   4     1199.70     1124.80     29.94 o 
   3   7   4     2639.55     2609.71     78.42 o 
   4   7   4     1630.94     1583.93     57.22 o 
   5   7   4      796.59      828.48     65.49 o 
   6   7   4     1536.87     1475.25     96.19 o 
   7   7   4       34.06       68.24     64.61 o 
   8   7   4      260.89      245.73     84.46 o 
   9   7   4      161.93      170.43    104.67 o 
 -10   8   4      113.30      150.53     63.98 o 
  -9   8   4      227.11      207.49     72.72 o 
  -8   8   4      151.35      130.87     46.81 o 
  -7   8   4       57.95       58.17     51.77 o 
  -6   8   4      512.42      566.11     41.11 o 
  -5   8   4      436.76      431.48     33.77 o 
  -4   8   4     3936.49     4071.92    130.84 o 
  -3   8   4     1567.50     1558.12     32.43 o 
  -2   8   4     4204.49     4205.63     91.42 o 
  -1   8   4     3354.36     3274.97     38.40 o 
   0   8   4     1920.52     2010.02     47.26 o 
   1   8   4      608.43      572.05     36.27 o 
   2   8   4     1167.33     1214.75     45.46 o 
   3   8   4       55.99       76.11     46.81 o 
   4   8   4       59.82       28.03     44.88 o 
   5   8   4      263.65      329.67     61.72 o 
   6   8   4        4.99       43.80     67.23 o 
   7   8   4      170.11      172.33     80.63 o 
   8   8   4        0.95        6.11    118.85 o 
   9   8   4        2.98       68.92     87.77 o 
 -10   9   4      111.45       75.22     95.91 o 
  -9   9   4      731.90      855.13    111.13 o 
  -8   9   4     1340.43     1226.64     90.57 o 
  -7   9   4      269.33      211.36     46.82 o 
  -6   9   4     4487.08     4714.55     99.39 o 
  -5   9   4      532.57      564.60     34.57 o 
  -4   9   4      713.74      797.12     47.39 o 
  -3   9   4     3032.03     3049.51     29.63 o 
  -2   9   4      579.86      600.51     28.18 o 
  -1   9   4       12.46       13.42     20.33 o 
   0   9   4     9495.76     9677.90     92.68 o 
   1   9   4     1947.21     1990.94     39.50 o 
   2   9   4     2923.04     2919.52     64.16 o 
   3   9   4     5940.36     5710.85    156.42 o 
   4   9   4       80.96       73.70     45.14 o 
   5   9   4      665.60      631.24     65.12 o 
   6   9   4      828.14      788.36     58.51 o 
   7   9   4       44.44       35.31     83.60 o 
   8   9   4       62.09       87.62     79.75 o 
  -9  10   4        1.23       70.24     67.22 o 
  -8  10   4       17.11       18.44     53.30 o 
  -7  10   4       32.33       30.23     49.01 o 
  -6  10   4      136.11      146.04     78.38 o 
  -5  10   4       71.03       48.10     35.10 o 
  -4  10   4       94.13       86.82     30.18 o 
  -3  10   4      965.95      956.42     26.84 o 
  -2  10   4      146.81      162.04     28.97 o 
  -1  10   4       17.77        9.80     24.35 o 
   0  10   4       32.01       31.50     38.01 o 
   1  10   4       34.64       51.38     28.69 o 
   2  10   4      109.95      107.45     37.08 o 
   3  10   4      607.70      642.71     45.06 o 
   4  10   4       19.28        9.84     54.26 o 
   5  10   4      257.80      205.05     75.85 o 
   6  10   4        0.15       38.42     69.30 o 
   7  10   4      130.13      174.57     91.38 o 
   8  10   4       22.28       61.47     85.10 o 
  -9  11   4        2.80       27.04     62.14 o 
  -8  11   4        0.16      -21.54     55.41 o 
  -7  11   4        2.23      -50.17     50.17 o 
  -6  11   4      400.26      400.30     46.30 o 
  -5  11   4      107.25       84.90     39.69 o 
  -4  11   4      343.45      360.11     34.86 o 
  -3  11   4        2.67        4.04     28.45 o 
  -2  11   4      264.44      256.22     30.61 o 
  -1  11   4      299.43      326.22     27.57 o 
   0  11   4      718.40      745.31     39.89 o 
   1  11   4       39.56       57.93     36.05 o 
   2  11   4      227.80      272.14     40.59 o 
   3  11   4      719.24      724.76     43.12 o 
   4  11   4      174.70      154.25     54.47 o 
   5  11   4       96.67      101.66     54.10 o 
   6  11   4       15.68       -1.50     63.07 o 
   7  11   4       22.57       34.23     88.45 o 
   8  11   4        5.39        0.85     93.98 o 
  -9  12   4       40.60       57.72     78.22 o 
  -8  12   4        7.55      -14.23     64.77 o 
  -7  12   4       45.66        7.92     53.56 o 
  -6  12   4       22.98       83.16     46.52 o 
  -5  12   4      726.99      752.61     59.55 o 
  -4  12   4     1728.26     1718.50    122.45 o 
  -3  12   4       82.10       83.87     53.68 o 
  -2  12   4      690.11      676.49     38.29 o 
  -1  12   4      553.56      590.58     33.27 o 
   0  12   4       18.87       50.92     35.62 o 
   1  12   4       25.80       24.76     34.93 o 
   2  12   4      388.05      400.72     34.24 o 
   3  12   4        0.84       18.70     64.89 o 
   4  12   4       30.02       -5.75     56.00 o 
   5  12   4       54.11        8.79     54.55 o 
   6  12   4      140.35      178.38     66.08 o 
   7  12   4       75.46       35.73     77.14 o 
   8  12   4       43.38       41.67     70.71 o 
  -9  13   4       80.89       78.72    118.68 o 
  -8  13   4      448.61      536.38     67.93 o 
  -7  13   4      145.83      122.14     61.92 o 
  -6  13   4      158.20      160.13     51.17 o 
  -5  13   4     1017.54     1036.25     48.31 o 
  -4  13   4        0.17       12.03     41.10 o 
  -3  13   4       74.34       83.87     43.61 o 
  -2  13   4     2886.60     2826.91     45.80 o 
  -1  13   4      303.79      276.10     33.80 o 
   0  13   4      961.97     1013.09     46.13 o 
   1  13   4       10.23       15.17     50.94 o 
   2  13   4      297.04      331.56     53.18 o 
   3  13   4       86.81      175.67     41.31 o 
   4  13   4       14.54       26.42     64.64 o 
   5  13   4       13.65       50.13     58.44 o 
   6  13   4      842.56      843.61     92.66 o 
   7  13   4       12.96      -39.54     73.82 o 
   8  13   4      142.80       60.19     86.70 o 
  -8  14   4      320.65      343.59     75.91 o 
  -7  14   4     1891.80     2000.75    104.84 o 
  -6  14   4      136.96       96.45    118.26 o 
  -5  14   4     3045.04     3073.40     62.70 o 
  -4  14   4     2243.82     2158.19    138.81 o 
  -3  14   4       50.37       48.64     56.19 o 
  -2  14   4     1092.03     1112.11     40.12 o 
  -1  14   4     6592.01     6953.39    189.55 o 
   0  14   4      684.66      693.36     40.89 o 
   1  14   4     4826.75     4744.56     51.02 o 
   2  14   4     1644.81     1673.81     71.47 o 
   3  14   4      957.78      984.98     50.50 o 
   4  14   4      470.62      558.18     49.27 o 
   5  14   4      279.84      340.94     61.92 o 
   6  14   4       80.40       88.22     69.71 o 
   7  14   4      472.38      472.81     81.92 o 
  -8  15   4      120.66      206.56     70.32 o 
  -7  15   4      395.24      483.08     58.99 o 
  -6  15   4      233.15      255.81     63.77 o 
  -5  15   4      102.03      100.74     52.14 o 
  -4  15   4     1085.27      979.06     70.26 o 
  -3  15   4      138.97      124.13     62.06 o 
  -2  15   4      453.90      430.40     45.29 o 
  -1  15   4      510.96      508.29     64.61 o 
   0  15   4      128.33      118.69     39.09 o 
   1  15   4        0.63      -30.79     59.89 o 
   2  15   4      173.20      153.87     49.45 o 
   3  15   4      147.00       96.35     66.27 o 
   4  15   4        1.18       59.53     59.44 o 
   5  15   4      175.30      203.56     83.32 o 
   6  15   4       10.96        7.59     81.24 o 
   7  15   4       94.81       72.97     74.41 o 
  -8  16   4      137.97       94.66     76.92 o 
  -7  16   4     2463.96     2678.36     63.14 o 
  -6  16   4      581.57      622.76     62.82 o 
  -5  16   4     2357.00     2116.47    260.00 o 
  -4  16   4     3273.63     3393.98    135.87 o 
  -3  16   4       62.09       76.32     60.39 o 
  -2  16   4     3207.02     3253.99     54.33 o 
  -1  16   4     6017.27     6329.83    189.13 o 
   0  16   4        0.22       25.73     47.72 o 
   1  16   4     3366.71     3427.34    157.26 o 
   2  16   4     2738.97     2825.89     87.23 o 
   3  16   4      297.40      318.15     70.69 o 
   4  16   4     1787.07     1949.35     74.34 o 
   5  16   4      724.93      785.61     69.52 o 
   6  16   4      209.17      259.60     71.73 o 
   7  16   4      178.76      312.06     89.30 o 
  -7  17   4      198.12      210.32     62.51 o 
  -6  17   4     1334.04     1102.20    202.55 o 
  -5  17   4      557.23      593.01    109.97 o 
  -4  17   4      628.56      566.12     90.58 o 
  -3  17   4     2051.69     2047.27     75.48 o 
  -2  17   4     1241.52     1212.13     45.25 o 
  -1  17   4      800.04      860.52     51.43 o 
   0  17   4     2282.06     2402.93     80.40 o 
   1  17   4      519.24      461.59     49.76 o 
   2  17   4      914.91      868.70     87.99 o 
   3  17   4      277.62      297.07     77.24 o 
   4  17   4      300.06      336.41     66.45 o 
   5  17   4      110.92       92.58     65.11 o 
   6  17   4      318.28      283.17     82.20 o 
  -7  18   4      215.07      293.93     82.14 o 
  -6  18   4      691.44      763.43     75.16 o 
  -5  18   4       57.60        8.81     58.90 o 
  -4  18   4     1505.61     1445.08    108.19 o 
  -3  18   4      288.44      306.96     90.58 o 
  -2  18   4      925.79      954.84     50.91 o 
  -1  18   4      918.91      974.03     44.28 o 
   0  18   4       37.22       69.73     53.71 o 
   1  18   4      165.91      193.77     53.30 o 
   2  18   4      156.64      149.85     43.33 o 
   3  18   4       40.32       24.07     58.93 o 
   4  18   4      353.42      405.69     79.64 o 
   5  18   4        0.81        8.53     77.53 o 
   6  18   4       33.21        9.34    102.58 o 
  -6  19   4     1597.11     1760.77     85.24 o 
  -5  19   4      636.69      642.65     76.32 o 
  -4  19   4      453.78      453.74     68.77 o 
  -3  19   4     1904.03     1938.24    182.00 o 
  -2  19   4      428.40      427.74     94.77 o 
  -1  19   4      155.77      191.03     46.30 o 
   0  19   4     2401.61     2413.14     84.02 o 
   1  19   4      527.92      512.52     52.07 o 
   2  19   4      577.58      581.81     89.34 o 
   3  19   4     1475.46     1415.35     95.61 o 
   4  19   4      129.36      142.14     80.09 o 
   5  19   4      460.37      402.08     90.84 o 
  -6  20   4        4.59      -68.20     81.49 o 
  -5  20   4       54.55       48.64     99.81 o 
  -4  20   4       11.90       11.74     84.71 o 
  -3  20   4        0.66       10.90    109.03 o 
  -2  20   4       50.83       41.94     66.26 o 
  -1  20   4       64.07       57.29     42.69 o 
   0  20   4       26.48       36.76     54.77 o 
   1  20   4       14.68        1.41     56.48 o 
   2  20   4       30.43        8.90     66.16 o 
   3  20   4       75.57       62.71     65.45 o 
   4  20   4       46.80        8.00     69.96 o 
   5  20   4      131.88      165.82     99.30 o 
  -5  21   4      403.75      455.41     93.10 o 
  -4  21   4       42.18       59.55     78.00 o 
  -3  21   4      121.38      172.77     73.81 o 
  -2  21   4      138.58      116.58     67.93 o 
  -1  21   4      152.63      145.46     46.21 o 
   0  21   4       44.65       52.56     61.86 o 
   1  21   4       86.60       48.95     51.02 o 
   2  21   4       12.82       48.65     66.24 o 
   3  21   4       36.27       10.30     76.76 o 
   4  21   4       87.33       90.58     61.86 o 
  -4  22   4       19.58       51.16     85.55 o 
  -3  22   4        3.52       15.94     83.87 o 
  -2  22   4       50.24       57.03     85.55 o 
  -1  22   4       72.20       94.74     57.79 o 
   0  22   4        1.68      -37.90     80.93 o 
   1  22   4        6.12       32.57     46.73 o 
   2  22   4       48.81       89.29     64.97 o 
   3  22   4       20.11       34.23     64.85 o 
  -3  23   4       13.80       31.03     77.16 o 
  -2  23   4      198.62      273.42     86.39 o 
  -1  23   4       87.42      124.13     98.97 o 
   0  23   4        0.70       -8.55     52.89 o 
   1  23   4        1.46      -37.49     69.09 o 
   2  23   4       29.55       85.76     81.01 o 
  -1  24   4      171.70      145.93    167.74 o 
   0  24   4       89.76      107.60     57.29 o 
 -10   1   5       88.96       91.58     44.16 o 
  -9   1   5     1561.79     1459.09     61.87 o 
  -8   1   5     1224.44     1274.27     39.22 o 
  -7   1   5      188.68      143.05     20.93 o 
  -6   1   5    13156.37    13431.13    146.77 o 
  -5   1   5     6962.47     6988.21     58.11 o 
  -4   1   5     2145.59     2126.66     36.27 o 
  -3   1   5    19488.25    19352.19    125.98 o 
  -2   1   5     6078.37     6031.48    138.15 o 
  -1   1   5     4658.52     4664.36     75.47 o 
   0   1   5    10045.03     9652.97    136.10 o 
   1   1   5     5575.47     5589.90     57.47 o 
   2   1   5     4374.35     4195.48     73.68 o 
   3   1   5     4910.84     5054.01    194.16 o 
   4   1   5      316.55      290.38     45.13 o 
   5   1   5     2158.43     2046.60     75.95 o 
   6   1   5      753.34      837.76     74.93 o 
   7   1   5       25.30        1.73     80.32 o 
   8   1   5      366.89      489.10    156.84 o 
   9   1   5       17.85      -25.22     89.67 o 
 -10   2   5      546.83      463.21     50.72 o 
  -9   2   5        2.40       15.26     35.85 o 
  -8   2   5      503.25      513.67     47.99 o 
  -7   2   5     1236.44     1319.15     65.49 o 
  -6   2   5      523.20      532.43     22.03 o 
  -5   2   5     3346.78     3357.43     50.58 o 
  -4   2   5     1831.61     1849.03     28.90 o 
  -3   2   5      993.93     1027.75     23.97 o 
  -2   2   5     6155.77     6024.47     60.61 o 
  -1   2   5     2013.73     1937.08     40.26 o 
   0   2   5      581.06      631.95     37.06 o 
   1   2   5    14678.38    14644.82    140.26 o 
   2   2   5      209.42      203.31     31.44 o 
   3   2   5     1104.26     1055.51     55.52 o 
   4   2   5     3077.99     3036.97     52.87 o 
   5   2   5      592.08      653.96     58.68 o 
   6   2   5      727.92      736.49     63.33 o 
   7   2   5       53.76       59.04     77.10 o 
   8   2   5      185.15      168.19     84.51 o 
   9   2   5       92.02      138.04     78.97 o 
 -10   3   5      257.01      185.97     64.44 o 
  -9   3   5       61.71       56.55     48.41 o 
  -8   3   5     2121.19     1969.45     66.61 o 
  -7   3   5       93.55      107.29     33.05 o 
  -6   3   5       14.14      -10.33     35.62 o 
  -5   3   5     2289.68     2321.07     61.13 o 
  -4   3   5      238.59      227.90     23.36 o 
  -3   3   5      381.38      317.75     13.42 o 
  -2   3   5     7027.91     7199.97     82.80 o 
  -1   3   5      762.15      834.03     28.61 o 
   0   3   5     8367.89     8707.48    129.16 o 
   1   3   5       13.18       36.21     34.10 o 
   2   3   5       49.80       47.14     29.02 o 
   3   3   5      403.02      431.93     37.35 o 
   4   3   5       15.87       25.51     57.38 o 
   5   3   5      295.81      297.07     56.84 o 
   6   3   5      141.74      203.46     59.01 o 
   7   3   5       94.71      157.43     87.77 o 
   8   3   5       23.87       29.74     92.80 o 
   9   3   5       44.21       10.71    104.89 o 
 -10   4   5      270.97      235.34     57.26 o 
  -9   4   5       69.43       58.23     56.86 o 
  -8   4   5      356.40      340.19     51.46 o 
  -7   4   5      698.20      762.89     51.97 o 
  -6   4   5       34.37       32.35     34.22 o 
  -5   4   5     3938.09     3943.62     56.84 o 
  -4   4   5     3158.07     3213.98     47.15 o 
  -3   4   5      683.81      712.12     20.13 o 
  -2   4   5     1822.52     1666.69     33.74 o 
  -1   4   5     1756.62     1821.11     32.89 o 
   0   4   5     1156.30     1175.04     31.43 o 
   1   4   5     4913.95     4873.13     95.60 o 
   2   4   5      674.48      651.70     38.27 o 
   3   4   5        5.00       17.55     49.20 o 
   4   4   5      729.14      727.32     55.29 o 
   5   4   5      484.37      415.08     68.48 o 
   6   4   5      222.14      233.08     70.90 o 
   7   4   5      831.85      765.71     97.47 o 
   8   4   5      100.96       28.73     85.37 o 
   9   4   5        2.88       15.03    110.57 o 
 -10   5   5      414.39      332.09     58.71 o 
  -9   5   5       73.80      131.04     51.58 o 
  -8   5   5       44.10       38.04     47.88 o 
  -7   5   5      952.79      984.44     37.20 o 
  -6   5   5      422.75      441.95     40.21 o 
  -5   5   5      328.50      296.82     27.42 o 
  -4   5   5     2409.84     2558.99     34.54 o 
  -3   5   5      113.25      110.60     25.58 o 
  -2   5   5      182.98      224.60     24.29 o 
  -1   5   5      379.84      360.15     27.70 o 
   0   5   5     1781.02     1957.82     70.03 o 
   1   5   5     1248.33     1322.25     47.87 o 
   2   5   5     1471.00     1440.96     59.95 o 
   3   5   5      208.79      192.35     45.23 o 
   4   5   5     1014.57     1061.60     52.42 o 
   5   5   5       16.03       -0.14     62.56 o 
   6   5   5      294.92      263.32     64.38 o 
   7   5   5       50.48       76.71     85.48 o 
   8   5   5      132.30      121.93     84.38 o 
 -10   6   5        1.05      -39.76     54.53 o 
  -9   6   5       60.41       58.00     43.09 o 
  -8   6   5      148.11      116.83     36.13 o 
  -7   6   5      223.94      177.71     56.24 o 
  -6   6   5      210.15      225.96     39.62 o 
  -5   6   5      339.21      345.32     31.85 o 
  -4   6   5      257.71      267.26     30.52 o 
  -3   6   5     1402.91     1518.82     30.83 o 
  -2   6   5      136.65      126.95     25.37 o 
  -1   6   5      220.33      237.59     27.72 o 
   0   6   5     1646.56     1653.59     38.21 o 
   1   6   5      202.55      194.67     30.63 o 
   2   6   5        0.82       25.47     38.01 o 
   3   6   5      109.47      131.76     54.09 o 
   4   6   5      220.00      210.86     45.14 o 
   5   6   5      108.23      144.68     77.70 o 
   6   6   5     1007.54      984.23     77.74 o 
   7   6   5       61.49      115.65     78.52 o 
   8   6   5       22.14       70.86     89.98 o 
 -10   7   5       37.12       27.16     58.18 o 
  -9   7   5       12.27      -36.60     52.79 o 
  -8   7   5      554.36      460.23     47.95 o 
  -7   7   5      109.96      114.41     52.69 o 
  -6   7   5      157.58      162.18     35.52 o 
  -5   7   5     1033.80     1063.53     31.16 o 
  -4   7   5      107.67      112.88     26.02 o 
  -3   7   5      340.71      343.84     25.56 o 
  -2   7   5     2976.30     3074.70     79.29 o 
  -1   7   5       78.83       85.34     26.41 o 
   0   7   5     1131.43     1167.95     29.04 o 
   1   7   5     1825.22     1872.63     44.33 o 
   2   7   5        1.16       -6.13     33.85 o 
   3   7   5      550.24      572.07     48.47 o 
   4   7   5       89.20      131.08     53.34 o 
   5   7   5      515.61      461.65     64.33 o 
   6   7   5      152.02      213.60     62.09 o 
   7   7   5       25.39       35.62     89.55 o 
   8   7   5      305.07      246.95     91.97 o 
 -10   8   5      476.28      446.81     98.55 o 
  -9   8   5       43.41      -20.66     58.52 o 
  -8   8   5      536.33      478.11     80.76 o 
  -7   8   5      352.63      430.17     47.07 o 
  -6   8   5       51.93       44.47     36.07 o 
  -5   8   5     1690.73     1788.31     53.68 o 
  -4   8   5     1746.30     1736.46     35.05 o 
  -3   8   5      540.68      560.68     28.18 o 
  -2   8   5     1514.93     1486.21     43.41 o 
  -1   8   5     4460.16     4610.11     56.49 o 
   0   8   5     1778.77     1783.99     36.32 o 
   1   8   5     2851.10     2933.51     59.89 o 
   2   8   5     1425.47     1490.30     52.54 o 
   3   8   5      807.61      834.49     44.77 o 
   4   8   5     1111.48     1185.94     65.44 o 
   5   8   5      233.09      234.82     81.28 o 
   6   8   5      184.34      260.59     64.86 o 
   7   8   5      220.25      312.19     86.11 o 
   8   8   5       13.37      -18.14     72.43 o 
  -9   9   5      911.25      900.57     96.30 o 
  -8   9   5      809.69      850.82     58.10 o 
  -7   9   5       13.13       25.77     45.84 o 
  -6   9   5     2902.39     3000.03    105.68 o 
  -5   9   5     1752.12     1768.67     41.53 o 
  -4   9   5      326.12      310.00     31.94 o 
  -3   9   5     7415.44     7381.76     73.22 o 
  -2   9   5     2031.96     2107.50     38.93 o 
  -1   9   5     1795.81     1747.07     37.33 o 
   0   9   5     7479.65     7464.72     87.48 o 
   1   9   5       57.61       85.73     42.70 o 
   2   9   5     2040.37     2105.83     89.74 o 
   3   9   5     1962.74     2046.00     88.39 o 
   4   9   5      175.83      191.03     58.83 o 
   5   9   5     2289.57     2259.15    105.18 o 
   6   9   5       51.01       87.07     94.91 o 
   7   9   5        2.80       58.48     88.89 o 
   8   9   5      301.21      271.79    100.91 o 
  -9  10   5       11.44       55.82     56.89 o 
  -8  10   5       38.55      -18.04     51.17 o 
  -7  10   5        1.08      -28.42     49.18 o 
  -6  10   5       49.92       28.70     44.52 o 
  -5  10   5      706.12      725.83     39.82 o 
  -4  10   5      288.82      270.78     34.26 o 
  -3  10   5       28.84       16.27     33.97 o 
  -2  10   5        1.83        5.03     30.84 o 
  -1  10   5       12.18       18.18     32.89 o 
   0  10   5        2.02        5.80     29.37 o 
   1  10   5     1109.43     1172.95     45.95 o 
   2  10   5      719.46      692.89     49.65 o 
   3  10   5      526.54      566.80     60.42 o 
   4  10   5       37.84        6.91     63.25 o 
   5  10   5       54.74      105.70     70.90 o 
   6  10   5       21.77       38.48     66.55 o 
   7  10   5        3.36      -30.16     84.36 o 
   8  10   5        0.15       65.36     86.04 o 
  -9  11   5      424.33      562.39     69.91 o 
  -8  11   5     2487.46     2552.72     69.43 o 
  -7  11   5       84.86       55.52     51.11 o 
  -6  11   5     4935.24     5304.05    129.16 o 
  -5  11   5     3894.16     4117.10     76.32 o 
  -4  11   5      585.95      563.89     31.45 o 
  -3  11   5     7907.23     7620.81     93.51 o 
  -2  11   5     4223.21     4318.03    104.06 o 
  -1  11   5     3029.93     3140.38     39.47 o 
   0  11   5     6906.05     6945.69     86.66 o 
   1  11   5      588.79      614.23     34.97 o 
   2  11   5     1016.57     1042.21     46.34 o 
   3  11   5     3352.78     3674.04    134.19 o 
   4  11   5        8.13        6.63     62.68 o 
   5  11   5      970.42      919.67     84.75 o 
   6  11   5     1285.39     1341.20     79.60 o 
   7  11   5      236.92      214.64     92.91 o 
   8  11   5      161.54      135.14    115.86 o 
  -9  12   5        4.77       62.48     71.41 o 
  -8  12   5     1303.00     1343.01     73.01 o 
  -7  12   5     2300.09     2352.88     62.03 o 
  -6  12   5      198.40      152.82     56.19 o 
  -5  12   5     1881.92     1961.51     52.32 o 
  -4  12   5      570.35      544.90     18.87 o 
  -3  12   5      801.01      759.86     36.18 o 
  -2  12   5     5921.89     6108.35    204.22 o 
  -1  12   5     4015.22     4014.50     90.58 o 
   0  12   5        8.59       22.03     37.20 o 
   1  12   5     5059.74     5032.21     62.93 o 
   2  12   5      212.69      194.56     42.05 o 
   3  12   5      198.52      213.84     46.67 o 
   4  12   5      370.76      387.38     57.43 o 
   5  12   5      533.88      510.99     80.52 o 
   6  12   5        3.59       70.01     79.34 o 
   7  12   5      115.48       39.99     75.19 o 
  -9  13   5      201.26      216.03     69.03 o 
  -8  13   5      605.24      705.35    130.00 o 
  -7  13   5      173.84      164.38     57.40 o 
  -6  13   5      865.91      810.44     57.34 o 
  -5  13   5     1537.66     1523.64     53.94 o 
  -4  13   5      174.50      149.01     13.42 o 
  -3  13   5     1029.46      995.50     44.45 o 
  -2  13   5     4178.68     3991.87     73.39 o 
  -1  13   5       32.16       31.65     37.63 o 
   0  13   5     2573.08     2606.50     52.94 o 
   1  13   5      653.91      662.59     35.81 o 
   2  13   5      169.35      199.61     45.32 o 
   3  13   5      670.46      714.85     71.37 o 
   4  13   5       47.54       -6.28     68.51 o 
   5  13   5      131.13      114.17     82.21 o 
   6  13   5       25.67       31.89     79.63 o 
   7  13   5      114.48       72.92     95.05 o 
  -8  14   5      418.66      457.02     68.87 o 
  -7  14   5      885.24      926.76     68.90 o 
  -6  14   5       77.69       84.20     53.60 o 
  -5  14   5     1111.95     1038.04     53.79 o 
  -4  14   5     3942.37     3982.15    108.19 o 
  -3  14   5     1119.22     1046.70     88.06 o 
  -2  14   5      638.00      673.17     43.44 o 
  -1  14   5     3151.29     3205.85     89.68 o 
   0  14   5     1104.01     1092.92     47.36 o 
   1  14   5      669.83      669.82     61.73 o 
   2  14   5      965.97      930.26     45.59 o 
   3  14   5        1.09       -0.24     52.88 o 
   4  14   5     1479.14     1500.23     62.67 o 
   5  14   5      372.63      383.79     69.68 o 
   6  14   5      456.51      461.96     83.93 o 
   7  14   5      238.07      235.69     85.64 o 
  -8  15   5        3.34       50.43     64.29 o 
  -7  15   5     1174.27     1135.76     64.89 o 
  -6  15   5      348.95      386.44     58.23 o 
  -5  15   5      844.13      718.15     77.22 o 
  -4  15   5      268.14      267.55     64.58 o 
  -3  15   5       14.29       19.29     55.35 o 
  -2  15   5      217.33      206.41     44.06 o 
  -1  15   5      581.16      589.15     47.01 o 
   0  15   5     1438.00     1341.73     53.19 o 
   1  15   5      591.45      601.61     60.53 o 
   2  15   5      352.73      344.44     51.59 o 
   3  15   5        2.36       11.88     68.93 o 
   4  15   5        5.97       43.78     53.04 o 
   5  15   5        4.18        7.38     78.11 o 
   6  15   5       38.11       46.25     92.97 o 
  -8  16   5        1.42      -16.99     81.03 o 
  -7  16   5      142.89      188.65     64.10 o 
  -6  16   5      123.74      170.83     65.32 o 
  -5  16   5       17.25      101.48    107.35 o 
  -4  16   5      386.19      381.61     70.45 o 
  -3  16   5      288.76      270.90     70.45 o 
  -2  16   5       62.27       82.33     41.21 o 
  -1  16   5       64.80       69.19     43.79 o 
   0  16   5     1008.81      950.40     53.18 o 
   1  16   5      449.22      392.48     79.87 o 
   2  16   5      310.17      272.32     52.87 o 
   3  16   5       46.19       58.95     50.55 o 
   4  16   5       12.94       47.84     56.78 o 
   5  16   5       31.09       63.32     65.91 o 
   6  16   5       70.71       79.26     90.14 o 
  -7  17   5       23.67        4.21     70.05 o 
  -6  17   5       32.66       54.03     62.21 o 
  -5  17   5        2.65       62.06     80.52 o 
  -4  17   5      435.42      436.12     79.68 o 
  -3  17   5       54.25       58.71     58.71 o 
  -2  17   5      105.62       67.79     60.41 o 
  -1  17   5      437.83      447.14     59.27 o 
   0  17   5      540.27      545.96     32.51 o 
   1  17   5       17.07       48.59     56.26 o 
   2  17   5       70.37       44.51     65.60 o 
   3  17   5      205.44      191.22     65.69 o 
   4  17   5       99.13      136.85     76.31 o 
   5  17   5       96.26       98.41     73.79 o 
   6  17   5        1.39       37.83     82.16 o 
  -7  18   5       12.64       16.39     77.37 o 
  -6  18   5       20.01       48.64     94.77 o 
  -5  18   5      143.93      110.71    135.03 o 
  -4  18   5        3.60       -3.35    106.52 o 
  -3  18   5        2.84       15.94     79.68 o 
  -2  18   5      292.43      339.85     54.05 o 
  -1  18   5        0.82      -18.31     44.61 o 
   0  18   5      155.02      144.34     53.84 o 
   1  18   5     1089.91     1085.96     60.73 o 
   2  18   5       89.43       90.05     58.95 o 
   3  18   5       17.45       27.91     65.08 o 
   4  18   5      473.79      447.70     80.35 o 
   5  18   5       17.49       31.57     65.89 o 
  -6  19   5       79.85      139.22    102.32 o 
  -5  19   5      626.27      611.41     94.77 o 
  -4  19   5      275.20      260.84     78.84 o 
  -3  19   5      826.29      941.86     81.35 o 
  -2  19   5      329.96      317.92     58.04 o 
  -1  19   5      621.71      702.18     54.05 o 
   0  19   5      836.23      897.38     63.76 o 
   1  19   5        2.98       21.89     64.65 o 
   2  19   5      139.59      191.99     56.82 o 
   3  19   5      762.54      798.88     89.60 o 
   4  19   5        1.45      -16.32     68.47 o 
   5  19   5       61.89      160.92     83.26 o 
  -5  20   5        1.51        1.68     83.87 o 
  -4  20   5       93.44      126.64    111.55 o 
  -3  20   5       10.26       43.61     82.19 o 
  -2  20   5       24.86       23.70     55.20 o 
  -1  20   5       24.21       29.14     53.20 o 
   0  20   5       39.21       48.18     62.03 o 
   1  20   5       28.70        7.71     51.09 o 
   2  20   5       25.56       52.86     63.99 o 
   3  20   5       51.84       47.50     81.56 o 
   4  20   5       38.10       25.06     89.67 o 
  -5  21   5      406.55      405.09    107.35 o 
  -4  21   5       84.13       90.58     80.52 o 
  -3  21   5     1050.88     1038.31    130.84 o 
  -2  21   5      494.98      523.35     77.16 o 
  -1  21   5      351.43      305.23     57.10 o 
   0  21   5     1356.21     1478.54     88.19 o 
   1  21   5       52.73       66.95     81.92 o 
   2  21   5      420.77      414.35     65.84 o 
   3  21   5      399.79      452.47     96.86 o 
  -4  22   5      562.79      646.64     88.90 o 
  -3  22   5       30.32       14.26     93.93 o 
  -2  22   5      184.76      214.71    127.48 o 
  -1  22   5     1024.82      978.20     63.96 o 
   0  22   5       79.66       96.54     64.95 o 
   1  22   5      258.59      220.56     68.28 o 
   2  22   5      187.03      197.24     61.92 o 
  -2  23   5      283.33      389.16     85.55 o 
  -1  23   5       27.59       -5.74     54.92 o 
   0  23   5      108.94      141.06     67.52 o 
   1  23   5      109.03      117.09     68.80 o 
 -10   0   6      198.74      158.51    130.00 o 
  -9   0   6      593.37      561.09    136.71 o 
  -8   0   6     2542.98     2519.46    163.55 o 
  -7   0   6      106.37      147.61    104.84 o 
  -6   0   6     1657.25     1720.18     75.48 o 
  -5   0   6     4309.43     4385.57     75.48 o 
  -4   0   6       44.91       40.26     27.68 o 
  -3   0   6     3505.12     3405.97    150.13 o 
  -2   0   6     5430.72     5505.23    150.97 o 
  -1   0   6     1358.17     1380.50     84.71 o 
   0   0   6     9075.75     8852.49    256.64 o 
   1   0   6      369.25      323.74     67.93 o 
   2   0   6       26.13       31.03     50.32 o 
   3   0   6     2464.43     2516.10     71.29 o 
   4   0   6      361.84      433.61     62.06 o 
   5   0   6       95.74       58.71     85.55 o 
   6   0   6     3683.54     3553.58    164.39 o 
   7   0   6        3.54       39.42    104.00 o 
   8   0   6       64.04      114.90    105.68 o 
 -10   1   6       10.78        9.09     63.88 o 
  -9   1   6      198.47      213.66     56.79 o 
  -8   1   6       36.31       44.73     44.53 o 
  -7   1   6      880.42      904.54     56.89 o 
  -6   1   6       97.06       86.94     39.21 o 
  -5   1   6      147.12      166.49     33.91 o 
  -4   1   6     3276.88     3333.26     33.05 o 
  -3   1   6      754.72      752.19     39.03 o 
  -2   1   6       93.89       98.05     28.97 o 
  -1   1   6      580.29      560.90     32.28 o 
   0   1   6     2711.24     2742.65     68.31 o 
   1   1   6     3839.78     3815.39     77.84 o 
   2   1   6      232.77      242.00     31.43 o 
   3   1   6      341.16      380.14     44.63 o 
   4   1   6        6.86       -0.94     56.00 o 
   5   1   6      595.04      582.68     73.14 o 
   6   1   6       11.56       15.54     76.76 o 
   7   1   6       14.76       49.45     73.95 o 
   8   1   6      110.57       88.45    112.40 o 
 -10   2   6       54.44       58.52     64.84 o 
  -9   2   6      643.51      618.67     70.73 o 
  -8   2   6       20.43       39.79     57.38 o 
  -7   2   6       52.51       66.89     44.97 o 
  -6   2   6     4141.95     4105.40     60.82 o 
  -5   2   6        4.50       27.34     28.76 o 
  -4   2   6     2642.53     2663.67     57.89 o 
  -3   2   6     3869.73     3834.49     64.54 o 
  -2   2   6      218.57      263.97     29.97 o 
  -1   2   6      906.84      872.73     34.75 o 
   0   2   6     3259.06     3154.55     54.74 o 
   1   2   6        3.27       34.77     35.68 o 
   2   2   6     1820.96     1861.38     49.36 o 
   3   2   6     1395.51     1276.38     51.59 o 
   4   2   6       49.97      -11.84     47.15 o 
   5   2   6      336.96      295.82     79.26 o 
   6   2   6       70.59       15.84     65.76 o 
   7   2   6      248.76      172.62     85.56 o 
   8   2   6      138.59      115.70     77.15 o 
 -10   3   6      125.04      199.99     73.39 o 
  -9   3   6      952.93      898.11     73.13 o 
  -8   3   6       94.58      104.22     59.49 o 
  -7   3   6      481.35      494.26     46.53 o 
  -6   3   6     3299.81     3162.35     99.94 o 
  -5   3   6       95.15       93.11     25.73 o 
  -4   3   6     3724.99     3757.61     71.73 o 
  -3   3   6     2950.33     2926.46     57.03 o 
  -2   3   6       25.26        2.44     30.02 o 
  -1   3   6     8759.16     8930.75    107.36 o 
   0   3   6     3474.28     3362.82     78.99 o 
   1   3   6      457.08      453.27     47.05 o 
   2   3   6     3218.11     3195.27     88.45 o 
   3   3   6      369.77      387.11     48.36 o 
   4   3   6       12.63       14.50     67.95 o 
   5   3   6     1178.21     1171.02     70.20 o 
   6   3   6      798.69      791.84     76.27 o 
   7   3   6      800.38      797.45     85.68 o 
   8   3   6       74.39       77.82     92.15 o 
 -10   4   6      666.38      648.45    114.90 o 
  -9   4   6      198.29      205.13     38.93 o 
  -8   4   6      223.59      248.89     35.72 o 
  -7   4   6     4244.73     4529.44     61.74 o 
  -6   4   6      358.96      336.00     51.70 o 
  -5   4   6     1979.83     1929.58     44.50 o 
  -4   4   6     4403.54     4253.38     54.10 o 
  -3   4   6     1149.36     1198.68     30.57 o 
  -2   4   6     4067.12     4128.40     89.03 o 
  -1   4   6     4973.47     4893.11     52.20 o 
   0   4   6       18.83       11.34     25.79 o 
   1   4   6     3206.87     3213.59     58.71 o 
   2   4   6     1340.73     1335.21     45.55 o 
   3   4   6      606.47      623.76     44.84 o 
   4   4   6      496.05      564.03     69.71 o 
   5   4   6      160.23      141.89     65.84 o 
   6   4   6       65.25      114.85     66.68 o 
   7   4   6      663.08      612.65    108.55 o 
   8   4   6      228.41      171.98    101.15 o 
 -10   5   6        0.84      -27.84     50.23 o 
  -9   5   6       38.80       35.88     45.16 o 
  -8   5   6       48.85       66.60     36.20 o 
  -7   5   6       14.41        3.57     46.66 o 
  -6   5   6      160.42      165.60     48.96 o 
  -5   5   6       59.44       51.96     39.87 o 
  -4   5   6        4.63        3.89     38.53 o 
  -3   5   6       34.17       40.55     28.60 o 
  -2   5   6      209.71      209.32     29.33 o 
  -1   5   6     1228.19     1417.52     47.39 o 
   0   5   6     1178.37     1296.52     41.78 o 
   1   5   6       27.42       56.91     37.63 o 
   2   5   6       10.49       40.75     35.92 o 
   3   5   6       62.12      122.21     47.14 o 
   4   5   6      248.86      237.03     54.35 o 
   5   5   6        0.44      -17.45     64.84 o 
   6   5   6      161.27      128.80     78.89 o 
   7   5   6        1.12       50.74     88.36 o 
   8   5   6       78.91       49.58     89.40 o 
 -10   6   6      610.77      622.98     52.70 o 
  -9   6   6      321.20      307.16     47.94 o 
  -8   6   6      768.48      590.81    135.87 o 
  -7   6   6     2331.36     2471.79     45.69 o 
  -6   6   6      913.85      877.56     46.06 o 
  -5   6   6     2486.56     2568.76     46.08 o 
  -4   6   6     4310.45     4318.11    112.39 o 
  -3   6   6      238.69      226.75     15.46 o 
  -2   6   6     6849.87     6972.15    123.47 o 
  -1   6   6     4330.75     4364.11     63.16 o 
   0   6   6      612.12      633.06     25.73 o 
   1   6   6     5276.26     5284.28     70.50 o 
   2   6   6      377.39      412.10     61.97 o 
   3   6   6      660.16      615.76     56.40 o 
   4   6   6     1736.71     1743.11     65.00 o 
   5   6   6      575.73      665.99     80.60 o 
   6   6   6      545.76      534.20     72.77 o 
   7   6   6      447.55      449.61     96.35 o 
   8   6   6       37.26       25.28     86.88 o 
 -10   7   6      105.05      121.80     55.12 o 
  -9   7   6      966.24      964.10     53.45 o 
  -8   7   6       69.31       77.16    128.32 o 
  -7   7   6      840.55      882.20     58.49 o 
  -6   7   6     3515.76     3614.20     74.90 o 
  -5   7   6      425.34      390.46     34.97 o 
  -4   7   6     2990.63     2943.73     21.08 o 
  -3   7   6     1890.14     1783.12     27.94 o 
  -2   7   6        2.48        6.28     31.41 o 
  -1   7   6     1063.33     1009.08     47.70 o 
   0   7   6     4700.79     4741.73     94.80 o 
   1   7   6      171.30      164.85     43.59 o 
   2   7   6     1881.55     1988.36     55.82 o 
   3   7   6      628.29      620.30     50.29 o 
   4   7   6      106.28      207.13     67.71 o 
   5   7   6      841.35      831.73     83.52 o 
   6   7   6       66.69      106.91     88.27 o 
   7   7   6      140.79      153.77     83.88 o 
   8   7   6        3.15      -14.05     86.03 o 
  -9   8   6      788.50      825.28    152.64 o 
  -8   8   6      260.83      311.50     48.11 o 
  -7   8   6     2075.86     2126.15     46.34 o 
  -6   8   6      668.03      755.87     42.72 o 
  -5   8   6       14.97      -23.48     52.00 o 
  -4   8   6     2828.00     2730.22     20.55 o 
  -3   8   6     1185.39     1093.32     27.29 o 
  -2   8   6      128.73      117.42      9.00 o 
  -1   8   6     2038.76     2133.84     47.61 o 
   0   8   6     1510.55     1606.01     66.26 o 
   1   8   6      187.57      214.43     45.76 o 
   2   8   6     2265.64     2347.78     51.79 o 
   3   8   6       60.18       55.78     46.65 o 
   4   8   6      689.54      703.63    124.44 o 
   5   8   6       94.88       91.37     62.24 o 
   6   8   6       27.19      -61.99     77.95 o 
   7   8   6        0.11       51.14     95.16 o 
   8   8   6       25.80       12.91     98.31 o 
  -9   9   6      674.94      672.25     78.84 o 
  -8   9   6      289.54      419.93     61.23 o 
  -7   9   6      199.64      205.01     46.61 o 
  -6   9   6     1211.55     1241.12     70.68 o 
  -5   9   6      493.40      476.48     22.23 o 
  -4   9   6     1216.23     1193.31     29.77 o 
  -3   9   6     2757.64     2726.36     44.45 o 
  -2   9   6     1275.69     1283.14     39.23 o 
  -1   9   6     1728.48     1711.92     51.23 o 
   0   9   6     1281.69     1261.15     55.62 o 
   1   9   6       15.38       -5.43     35.88 o 
   2   9   6     1271.77     1322.41     51.77 o 
   3   9   6        9.73       14.66     55.48 o 
   4   9   6      187.56      189.71     77.26 o 
   5   9   6       95.82      131.27     67.23 o 
   6   9   6        6.40        0.60     80.52 o 
   7   9   6        3.12       24.90     88.36 o 
  -9  10   6      468.75      496.81     63.15 o 
  -8  10   6     1172.99     1221.33     56.43 o 
  -7  10   6       10.63      -22.10     51.69 o 
  -6  10   6     1916.38     1888.56     74.31 o 
  -5  10   6     2894.62     2825.56     23.90 o 
  -4  10   6       67.50       77.72     49.48 o 
  -3  10   6     6806.00     6044.83    337.58 o 
  -2  10   6     1133.37     1128.29     47.10 o 
  -1  10   6     1182.92     1240.04     41.78 o 
   0  10   6     1904.08     1901.65     40.65 o 
   1  10   6     1671.23     1640.30     41.31 o 
   2  10   6        4.36       22.63     39.41 o 
   3  10   6     2389.68     2616.67     62.81 o 
   4  10   6     1448.37     1480.69     68.02 o 
   5  10   6      411.91      479.03     87.95 o 
   6  10   6      399.86      467.81     85.48 o 
   7  10   6      104.65      130.96    100.23 o 
  -9  11   6       25.67       34.94     63.09 o 
  -8  11   6      454.60      511.25     62.78 o 
  -7  11   6       17.22       30.49     66.35 o 
  -6  11   6       68.42       83.69     56.70 o 
  -5  11   6      252.93      275.77     30.01 o 
  -4  11   6       10.21       13.15     20.97 o 
  -3  11   6       13.18       12.76     39.89 o 
  -2  11   6      136.97      139.06     29.45 o 
  -1  11   6     1154.73     1189.49     43.59 o 
   0  11   6      881.17      883.30     39.72 o 
   1  11   6       24.70       -3.27     44.04 o 
   2  11   6      623.18      638.87     46.25 o 
   3  11   6      391.73      380.50     66.24 o 
   4  11   6      115.82       89.10     99.47 o 
   5  11   6       37.51       81.45     71.94 o 
   6  11   6       43.23       -2.52     95.48 o 
   7  11   6      102.41       27.27     92.42 o 
  -9  12   6       82.19       94.31     68.08 o 
  -8  12   6      255.60      297.51     62.49 o 
  -7  12   6       31.81       77.91     49.40 o 
  -6  12   6      947.37      903.67     53.30 o 
  -5  12   6      179.56      142.01     15.10 o 
  -4  12   6      344.26      354.77     62.90 o 
  -3  12   6      429.83      368.83     40.23 o 
  -2  12   6       54.20       33.77     40.23 o 
  -1  12   6      388.87      397.87     47.66 o 
   0  12   6      585.37      600.63     41.11 o 
   1  12   6      408.01      379.48     47.33 o 
   2  12   6     1278.35     1261.66     70.44 o 
   3  12   6      228.09      207.08     65.15 o 
   4  12   6       35.32       52.44     71.75 o 
   5  12   6      187.63      257.44     82.26 o 
   6  12   6        3.79       69.05     92.78 o 
   7  12   6       78.74       62.33    101.11 o 
  -8  13   6        2.87      -56.61     75.47 o 
  -7  13   6      405.55      393.03     79.39 o 
  -6  13   6      381.17      377.10     43.18 o 
  -5  13   6       48.68       43.26     17.19 o 
  -4  13   6     3900.09     3841.25    106.52 o 
  -3  13   6      737.78      786.88     41.99 o 
  -2  13   6     1712.84     1552.29     78.84 o 
  -1  13   6      201.11      194.83     49.95 o 
   0  13   6     2562.10     2521.91     47.62 o 
   1  13   6     1033.22      973.87     64.02 o 
   2  13   6     1992.42     1971.22     86.21 o 
   3  13   6      466.35      469.35     60.48 o 
   4  13   6      376.41      404.72     57.80 o 
   5  13   6      634.98      667.29     65.48 o 
   6  13   6        1.29      -31.72     98.51 o 
   7  13   6       16.66       50.19     89.85 o 
  -8  14   6       68.28       60.83     70.59 o 
  -7  14   6      291.51      280.32     72.32 o 
  -6  14   6       21.32       20.00     18.87 o 
  -5  14   6      204.69      238.19     65.42 o 
  -4  14   6     1640.23     1570.05     79.68 o 
  -3  14   6      129.37      126.98     45.70 o 
  -2  14   6       16.58       31.21     39.96 o 
  -1  14   6     2122.68     2203.73     56.45 o 
   0  14   6        7.71       -2.37     53.22 o 
   1  14   6     2318.79     2317.95     54.98 o 
   2  14   6       74.36      128.16     65.16 o 
   3  14   6       35.06       44.89     54.37 o 
   4  14   6      260.29      361.39     56.79 o 
   5  14   6        6.16       52.95     77.35 o 
   6  14   6        3.40       69.08     90.79 o 
  -8  15   6      211.67      278.89     66.98 o 
  -7  15   6       31.60      116.34    101.90 o 
  -6  15   6       43.61       31.87     79.68 o 
  -5  15   6       31.23       22.64    105.68 o 
  -4  15   6      107.26       58.71     74.64 o 
  -3  15   6       10.45        3.63     46.33 o 
  -2  15   6       93.28       39.99     49.49 o 
  -1  15   6      663.46      644.76     63.51 o 
   0  15   6        9.43      -10.62     53.60 o 
   1  15   6       47.79       42.91     57.94 o 
   2  15   6      155.84      173.26     59.78 o 
   3  15   6        0.93      -60.07     60.07 o 
   4  15   6       28.76       75.78     68.62 o 
   5  15   6      198.78      194.50     85.37 o 
   6  15   6        1.54      -13.84    104.61 o 
  -7  16   6     1564.43     1613.66    194.58 o 
  -6  16   6      325.04      350.58     88.06 o 
  -5  16   6      739.56      816.06    116.58 o 
  -4  16   6     2136.71     2079.14    174.45 o 
  -3  16   6       35.70       88.97     61.23 o 
  -2  16   6     2316.90     2374.60     59.83 o 
  -1  16   6      698.94      750.29     47.01 o 
   0  16   6        2.01        6.85     46.25 o 
   1  16   6     1074.52     1192.85     62.64 o 
   2  16   6      700.17      716.63     76.51 o 
   3  16   6      652.82      648.85     70.45 o 
   4  16   6      211.94      253.22     59.27 o 
   5  16   6       90.82      166.65     88.65 o 
  -7  17   6       97.55       24.32    112.39 o 
  -6  17   6      973.35     1015.67    117.42 o 
  -5  17   6       82.33       78.00     86.39 o 
  -4  17   6      441.53      459.61     78.00 o 
  -3  17   6      958.90      958.64     80.52 o 
  -2  17   6       85.35       87.00     53.20 o 
  -1  17   6       69.02      113.50     51.01 o 
   0  17   6     1016.35     1012.74     68.67 o 
   1  17   6       22.66        9.32     48.96 o 
   2  17   6      447.20      506.68     56.95 o 
   3  17   6      500.35      437.32     79.09 o 
   4  17   6      158.62      164.20     69.95 o 
   5  17   6       83.54      100.45    109.42 o 
  -6  18   6      575.89      616.45     95.61 o 
  -5  18   6       11.13        9.23     90.58 o 
  -4  18   6      755.63      746.44     76.32 o 
  -3  18   6      405.33      410.96     81.35 o 
  -2  18   6       82.14       34.14     61.80 o 
  -1  18   6      460.57      481.96     44.18 o 
   0  18   6       16.29       19.16     67.44 o 
   1  18   6       79.79      102.80     56.57 o 
   2  18   6      292.54      301.02     74.51 o 
   3  18   6        7.34       40.67     72.77 o 
   4  18   6      214.10      279.54     78.74 o 
   5  18   6       46.89      125.27     83.20 o 
  -6  19   6      581.21      601.35     94.77 o 
  -5  19   6      706.69      686.90    134.19 o 
  -4  19   6      407.66      318.71    135.03 o 
  -3  19   6     1052.87     1112.12     78.00 o 
  -2  19   6      154.05       95.51     61.66 o 
  -1  19   6      279.82      307.09     60.13 o 
   0  19   6     1002.51      966.35     59.53 o 
   1  19   6        9.37       19.47     78.97 o 
   2  19   6      188.86      186.95     85.95 o 
   3  19   6       60.28       57.22     67.76 o 
   4  19   6       37.43       76.46     75.73 o 
  -5  20   6      804.44      979.60    187.87 o 
  -4  20   6        3.13      -17.61     97.29 o 
  -3  20   6     1257.92     1207.73    139.22 o 
  -2  20   6      298.45      375.85     62.32 o 
  -1  20   6       82.28      140.80     60.70 o 
   0  20   6      219.94      224.45     63.43 o 
   1  20   6      135.07      166.54     71.54 o 
   2  20   6        6.67       -5.73     84.58 o 
   3  20   6      195.61      221.17     82.20 o 
  -4  21   6       23.84      -21.81    122.45 o 
  -3  21   6      506.47      409.29    110.71 o 
  -2  21   6      285.17      211.09     64.62 o 
  -1  21   6       92.90        7.68     63.44 o 
   0  21   6      197.81      179.83     68.56 o 
   1  21   6      124.43       98.55     74.39 o 
   2  21   6      112.61      112.32     82.10 o 
  -3  22   6      231.17      303.61    130.84 o 
  -2  22   6       30.78       84.31     64.84 o 
  -1  22   6        0.33       52.66     67.58 o 
   0  22   6      295.12      284.36     54.33 o 
   1  22   6       59.17       18.87     79.35 o 
 -10   1   7        3.01       -3.64     59.47 o 
  -9   1   7      270.66      284.75     54.74 o 
  -8   1   7      470.22      531.72     57.87 o 
  -7   1   7       21.91       21.46     48.96 o 
  -6   1   7      281.40      339.38     41.81 o 
  -5   1   7     3357.88     3374.71     62.21 o 
  -4   1   7      373.88      399.24     28.54 o 
  -3   1   7     2712.46     2778.93     62.81 o 
  -2   1   7       50.34       60.92     32.38 o 
  -1   1   7     1651.75     1688.01     30.21 o 
   0   1   7      202.59      222.84     47.55 o 
   1   1   7      912.07      913.24     62.79 o 
   2   1   7     1748.62     1733.46     79.04 o 
   3   1   7      450.48      519.77     81.79 o 
   4   1   7      211.62      211.00     69.67 o 
   5   1   7      275.94      289.11     71.45 o 
   6   1   7      161.42      140.90    179.48 o 
   7   1   7      170.92      206.01     88.26 o 
   8   1   7       13.42       -8.69     97.67 o 
 -10   2   7      372.46      362.55     74.36 o 
  -9   2   7      620.00      632.22     91.03 o 
  -8   2   7     2369.69     2376.13    112.04 o 
  -7   2   7      188.11      155.46     44.98 o 
  -6   2   7      249.06      240.05     32.47 o 
  -5   2   7     3241.22     3423.18     85.97 o 
  -4   2   7     1114.49     1121.64     43.91 o 
  -3   2   7     3884.33     3892.25    101.14 o 
  -2   2   7     2915.37     2996.11     73.66 o 
  -1   2   7       59.12       64.08     27.85 o 
   0   2   7     4476.31     4584.18    110.94 o 
   1   2   7      343.01      318.63     47.24 o 
   2   2   7       79.04       66.66     39.17 o 
   3   2   7     1131.61     1119.13     94.09 o 
   4   2   7      719.96      739.62     76.27 o 
   5   2   7       95.80       89.74     69.39 o 
   6   2   7      417.40      432.09     96.72 o 
   7   2   7      176.30      206.99     96.98 o 
   8   2   7      130.18      248.74     95.18 o 
 -10   3   7      404.18      406.11     64.73 o 
  -9   3   7        4.15       12.58     72.35 o 
  -8   3   7      931.67      903.20     85.57 o 
  -7   3   7      762.35      694.92     94.35 o 
  -6   3   7       15.02       33.16     37.08 o 
  -5   3   7      449.34      453.76     27.19 o 
  -4   3   7     1560.64     1515.96     36.08 o 
  -3   3   7      140.60      143.05     35.22 o 
  -2   3   7     4323.52     4416.90     71.12 o 
  -1   3   7     1846.67     1876.06     41.91 o 
   0   3   7     1358.39     1369.79     83.65 o 
   1   3   7      733.54      721.71     61.58 o 
   2   3   7        6.57       41.00     47.94 o 
   3   3   7       19.87      -18.67     63.12 o 
   4   3   7      872.01      906.31     71.73 o 
   5   3   7        9.15       49.61     68.34 o 
   6   3   7       18.33       -6.86     80.28 o 
   7   3   7      402.32      349.92    120.24 o 
   8   3   7      210.35      152.98     94.87 o 
 -10   4   7       93.22       47.23     77.78 o 
  -9   4   7        1.30       48.54     54.61 o 
  -8   4   7      331.10      336.97     51.83 o 
  -7   4   7      656.23      665.88     42.50 o 
  -6   4   7        3.22        7.40     30.85 o 
  -5   4   7     1853.80     1781.92     35.43 o 
  -4   4   7      475.86      440.64     25.56 o 
  -3   4   7      563.33      589.51     40.91 o 
  -2   4   7      820.55      855.88     43.59 o 
  -1   4   7        1.45       -4.87     35.16 o 
   0   4   7       35.90       36.31     25.65 o 
   1   4   7     1357.51     1423.30     50.15 o 
   2   4   7       73.70       94.82     59.10 o 
   3   4   7      474.80      480.64     65.78 o 
   4   4   7       61.00       97.33     67.20 o 
   5   4   7      201.66      220.58     70.57 o 
   6   4   7       30.52       53.85     71.37 o 
   7   4   7        1.73      -59.72    123.97 o 
   8   4   7        1.85       12.69    120.49 o 
  -9   5   7      940.02      961.52     94.02 o 
  -8   5   7      997.10      931.52    105.10 o 
  -7   5   7     4014.46     3837.76    367.35 o 
  -6   5   7      244.64      216.88     26.51 o 
  -5   5   7     5318.08     5332.58     93.93 o 
  -4   5   7     6305.39     6196.10     96.45 o 
  -3   5   7     1433.49     1416.33     53.93 o 
  -2   5   7     9138.28     9570.57    277.61 o 
  -1   5   7     4619.42     4648.24     93.59 o 
   0   5   7      231.28      195.71     36.96 o 
   1   5   7     5526.90     5392.60    199.20 o 
   2   5   7     5013.61     5027.71    145.55 o 
   3   5   7       16.92       56.99     57.00 o 
   4   5   7     1194.64     1287.60     69.97 o 
   5   5   7      440.53      505.23     77.10 o 
   6   5   7        1.36       35.27     77.58 o 
   7   5   7      176.45      197.44     95.63 o 
  -9   6   7      170.57      181.78     77.24 o 
  -8   6   7       29.42       50.30     53.07 o 
  -7   6   7       32.81       10.33     42.50 o 
  -6   6   7       49.66       18.66     44.03 o 
  -5   6   7     1098.99     1080.43     29.77 o 
  -4   6   7        2.69       17.63     20.16 o 
  -3   6   7     2048.85     2030.02     58.27 o 
  -2   6   7      154.02      160.92     36.41 o 
  -1   6   7       45.82       34.34     33.79 o 
   0   6   7      517.79      486.88     26.93 o 
   1   6   7      140.76      123.71     41.06 o 
   2   6   7        2.06      -31.14     68.48 o 
   3   6   7      216.34      194.00     53.59 o 
   4   6   7      279.40      319.81     59.08 o 
   5   6   7       68.67       38.59     72.43 o 
   6   6   7        3.28       23.48     95.61 o 
   7   6   7       52.94       79.79    111.77 o 
  -9   7   7      174.58      206.79     56.69 o 
  -8   7   7      143.91      190.76     51.51 o 
  -7   7   7     1967.83     1896.05     65.49 o 
  -6   7   7       41.74       43.27     28.56 o 
  -5   7   7      642.40      607.39     23.02 o 
  -4   7   7     4057.78     3860.54     87.22 o 
  -3   7   7        0.49       -8.63     31.27 o 
  -2   7   7     2759.96     2780.93     71.37 o 
  -1   7   7     2041.62     2019.35     57.15 o 
   0   7   7       47.38       51.74     32.81 o 
   1   7   7      224.10      240.09     56.72 o 
   2   7   7     1274.94     1331.29     77.25 o 
   3   7   7       69.00       79.09     69.52 o 
   4   7   7      587.49      670.52     74.39 o 
   5   7   7       36.09       64.55     67.41 o 
   6   7   7        2.11       54.79     86.73 o 
   7   7   7       16.62      191.96     87.22 o 
  -9   8   7      623.53      684.34     95.11 o 
  -8   8   7      924.35      965.77     59.41 o 
  -7   8   7       34.74       46.13     38.43 o 
  -6   8   7     2276.23     2178.71     53.22 o 
  -5   8   7      758.99      753.27     23.32 o 
  -4   8   7       15.18       23.98     16.36 o 
  -3   8   7     2392.10     2263.95     47.81 o 
  -2   8   7     2344.62     2277.86     91.00 o 
  -1   8   7      105.96      110.29     39.73 o 
   0   8   7     2261.54     2183.16     57.55 o 
   1   8   7     2382.99     2215.63    106.40 o 
   2   8   7     1317.55     1222.48     60.64 o 
   3   8   7     1432.79     1474.63    102.32 o 
   4   8   7      114.84      103.73     72.60 o 
   5   8   7      203.26      229.80     91.42 o 
   6   8   7      748.26      792.53     86.91 o 
   7   8   7       21.47        0.07     95.13 o 
  -9   9   7      108.21      166.42     90.73 o 
  -8   9   7      232.42      258.82     63.68 o 
  -7   9   7        6.38       38.24     51.37 o 
  -6   9   7      105.18      151.32     26.55 o 
  -5   9   7     1005.93      948.20     36.44 o 
  -4   9   7      596.61      543.80     14.35 o 
  -3   9   7      792.07      818.44     38.17 o 
  -2   9   7      295.34      300.21     33.88 o 
  -1   9   7       75.27       70.22     21.73 o 
   0   9   7      810.75      892.67     45.48 o 
   1   9   7       11.76       21.66     54.30 o 
   2   9   7      114.03      163.04     58.62 o 
   3   9   7     1140.33     1192.97     79.17 o 
   4   9   7        8.79       31.88     76.06 o 
   5   9   7      110.56      130.86     75.58 o 
   6   9   7       81.26       25.00     91.56 o 
   7   9   7       91.15      103.55     97.12 o 
  -9  10   7       26.86       21.42     87.16 o 
  -8  10   7       56.67       37.33     45.70 o 
  -7  10   7        9.42       40.23     30.63 o 
  -6  10   7       25.65       48.82     22.80 o 
  -5  10   7      935.71      771.53     33.13 o 
  -4  10   7      121.30       97.18     20.38 o 
  -3  10   7      138.72       70.34     72.97 o 
  -2  10   7       29.18       29.21     13.42 o 
  -1  10   7        8.99       19.21     45.30 o 
   0  10   7      238.07      214.70     38.81 o 
   1  10   7       15.08       18.35     48.13 o 
   2  10   7      116.17      161.78     42.97 o 
   3  10   7      340.33      302.75     65.53 o 
   4  10   7       11.08       50.75     82.20 o 
   5  10   7       27.42       33.29     76.41 o 
   6  10   7       12.52       12.11    107.56 o 
   7  10   7        5.93      110.84    126.57 o 
  -8  11   7      188.29      205.01     59.67 o 
  -7  11   7        1.93       -7.21     29.08 o 
  -6  11   7     1954.67     1738.40     81.77 o 
  -5  11   7       24.50       31.50     14.00 o 
  -4  11   7        4.77      -20.13     72.97 o 
  -3  11   7     1193.09     1239.97     46.86 o 
  -2  11   7       31.10       38.06     40.12 o 
  -1  11   7      749.89      768.66     61.50 o 
   0  11   7     2458.47     2459.97     74.43 o 
   1  11   7        0.09      -29.21     41.06 o 
   2  11   7     1732.89     1777.26     66.17 o 
   3  11   7       44.88       38.29     60.61 o 
   4  11   7      288.65      322.28     80.83 o 
   5  11   7       33.05       77.50     78.14 o 
   6  11   7      187.54      155.48    112.01 o 
  -8  12   7      442.85      428.48     85.31 o 
  -7  12   7      270.97      257.14     45.71 o 
  -6  12   7       95.10      109.01     19.57 o 
  -5  12   7     1514.74     1242.28    167.32 o 
  -4  12   7        5.28       17.61     64.58 o 
  -3  12   7      103.91       74.01     44.04 o 
  -2  12   7      428.70      437.22     51.02 o 
  -1  12   7      128.99      139.78     41.26 o 
   0  12   7      617.84      642.94     45.77 o 
   1  12   7      218.73      223.11     41.24 o 
   2  12   7       51.84       12.65     57.39 o 
   3  12   7      938.61      981.13     60.35 o 
   4  12   7       12.89       37.19     67.67 o 
   5  12   7       13.10       27.28     92.27 o 
   6  12   7      288.39      316.78     91.91 o 
  -8  13   7      504.95      603.03    122.45 o 
  -7  13   7      552.61      660.06     95.61 o 
  -6  13   7        7.29       16.35     30.24 o 
  -5  13   7      765.89      779.99     94.77 o 
  -4  13   7      959.56      931.80     67.10 o 
  -3  13   7      853.63      841.86     55.05 o 
  -2  13   7      203.48      258.00     48.63 o 
  -1  13   7      379.89      408.93     22.34 o 
   0  13   7       63.92       84.37     39.70 o 
   1  13   7      352.61      400.25     54.84 o 
   2  13   7        2.84      -12.14     54.24 o 
   3  13   7      114.04      135.87     55.52 o 
   4  13   7      107.22       45.55     64.33 o 
   5  13   7       33.48       -2.29     74.13 o 
   6  13   7       19.84       33.99     83.91 o 
  -8  14   7      267.67      275.93    124.97 o 
  -7  14   7      988.79     1138.96    105.68 o 
  -6  14   7       23.89      118.26    119.10 o 
  -5  14   7     1488.74     1517.21     94.77 o 
  -4  14   7      474.93      434.45     75.48 o 
  -3  14   7       79.55      132.29     50.37 o 
  -2  14   7      582.93      578.90     52.36 o 
  -1  14   7      483.92      479.42     45.12 o 
   0  14   7       17.74       17.02     54.40 o 
   1  14   7     1819.36     1721.79     82.21 o 
   2  14   7      145.47      192.06     60.25 o 
   3  14   7        5.03       37.69     58.14 o 
   4  14   7      241.84      262.93     68.60 o 
   5  14   7       39.78       94.53     86.70 o 
   6  14   7        4.59       95.19    112.19 o 
  -7  15   7     1652.49     1533.98    241.55 o 
  -6  15   7      354.07      384.96    130.84 o 
  -5  15   7     1348.99     1288.24    110.71 o 
  -4  15   7     2201.11     2172.24     82.19 o 
  -3  15   7        1.72       26.81     47.74 o 
  -2  15   7     1381.98     1281.59     58.89 o 
  -1  15   7     1673.68     1677.98     73.47 o 
   0  15   7        0.81       27.91     52.36 o 
   1  15   7     1042.11     1068.24     66.40 o 
   2  15   7     1666.11     1636.27    120.80 o 
   3  15   7      485.45      504.90     91.42 o 
   4  15   7      207.75      222.53     66.94 o 
   5  15   7      243.05      234.39    121.79 o 
  -7  16   7       30.78       30.19    100.64 o 
  -6  16   7      783.92      799.28    115.74 o 
  -5  16   7       30.39       24.32     77.16 o 
  -4  16   7     1101.34     1162.44     72.13 o 
  -3  16   7      233.17      205.91     50.41 o 
  -2  16   7        0.39       56.70     60.50 o 
  -1  16   7      372.87      344.28     73.37 o 
   0  16   7       16.47       -7.52     39.43 o 
   1  16   7      911.14      769.63     67.44 o 
   2  16   7      325.29      298.73     59.24 o 
   3  16   7      150.91       93.82     74.55 o 
   4  16   7        6.06       47.19     83.06 o 
   5  16   7        5.66        1.73     89.78 o 
  -6  17   7      157.30      141.74    109.87 o 
  -5  17   7      310.57      291.03    159.35 o 
  -4  17   7      607.60      608.90    131.68 o 
  -3  17   7      300.45      264.03     50.96 o 
  -2  17   7      740.14      767.24     58.12 o 
  -1  17   7      410.86      407.62     73.73 o 
   0  17   7        9.57       31.29     46.65 o 
   1  17   7      227.45      268.80     70.49 o 
   2  17   7      336.00      343.13     74.07 o 
   3  17   7        0.99       37.14     64.18 o 
   4  17   7       49.20       97.62    100.56 o 
  -6  18   7      545.04      550.19     98.13 o 
  -5  18   7      584.07      587.93     86.39 o 
  -4  18   7       28.04       53.68    130.84 o 
  -3  18   7     1685.19     1693.73    117.84 o 
  -2  18   7      781.82      771.37     65.70 o 
  -1  18   7       44.13       39.78     51.82 o 
   0  18   7     1990.63     1856.66     61.05 o 
   1  18   7      178.15      203.24     59.69 o 
   2  18   7       84.59       94.23     75.10 o 
   3  18   7      445.36      460.93     73.06 o 
   4  18   7      153.18      194.17     83.99 o 
  -5  19   7       20.65      115.74     88.90 o 
  -4  19   7      111.32      130.84     90.58 o 
  -3  19   7       74.98       84.71     87.22 o 
  -2  19   7       34.53        8.16     78.84 o 
  -1  19   7      124.05      109.56     72.94 o 
   0  19   7       86.33      132.69     46.92 o 
   1  19   7       15.01       16.90     67.18 o 
   2  19   7       77.79       88.82     69.16 o 
   3  19   7        0.91      -22.51     70.54 o 
  -4  20   7       26.94      -17.61     88.06 o 
  -3  20   7      117.72       83.87    139.22 o 
  -2  20   7       36.77      113.34     56.92 o 
  -1  20   7        0.83        3.68     51.91 o 
   0  20   7       83.30      101.74     79.88 o 
   1  20   7      133.82      108.87     71.21 o 
   2  20   7       86.00       82.13     61.97 o 
  -3  21   7      178.85      247.42    162.71 o 
  -2  21   7        0.59       19.56     68.01 o 
  -1  21   7      335.82      358.69     76.68 o 
   0  21   7       96.83       76.67     81.76 o 
   1  21   7        0.75       -5.33     42.58 o 
  -9   0   8      970.22     1112.96     75.48 o 
  -8   0   8     1542.93     1536.50     74.64 o 
  -7   0   8       76.23      130.00     69.61 o 
  -6   0   8    10878.27    10992.86     59.55 o 
  -5   0   8      643.71      621.48     55.35 o 
  -4   0   8      541.45      639.09     52.84 o 
  -3   0   8    17250.68    17111.18    178.64 o 
  -2   0   8      732.97      732.19     54.52 o 
  -1   0   8     2621.35     2672.10    129.16 o 
   0   0   8     2370.90     2454.04    137.55 o 
   1   0   8     2690.84     2625.97    163.55 o 
   2   0   8     2692.53     2758.49    196.26 o 
   3   0   8     2371.07     2350.88     69.61 o 
   4   0   8      190.16      197.93     94.77 o 
   5   0   8      711.94      703.67    126.64 o 
   6   0   8      392.45      389.16     96.45 o 
   7   0   8        0.35      -33.55    124.13 o 
  -9   1   8      323.85      312.96     67.22 o 
  -8   1   8      314.60      289.96     48.11 o 
  -7   1   8      362.06      361.46     41.21 o 
  -6   1   8       43.01       45.47     37.39 o 
  -5   1   8      269.72      299.79     34.90 o 
  -4   1   8       49.55       65.46     41.06 o 
  -3   1   8     2963.98     2819.99     64.54 o 
  -2   1   8      374.27      383.19     40.00 o 
  -1   1   8     1967.17     1965.14     35.64 o 
   0   1   8        6.57       -0.13     43.75 o 
   1   1   8     1350.47     1293.92     64.57 o 
   2   1   8      141.79      141.80     62.26 o 
   3   1   8       48.11       56.09     71.69 o 
   4   1   8       54.39       55.01     65.49 o 
   5   1   8      119.12      121.65     90.86 o 
   6   1   8       61.03      -67.51     74.51 o 
   7   1   8      118.50      172.62     96.95 o 
  -9   2   8      874.89      896.99     61.12 o 
  -8   2   8     1087.14     1015.70     74.45 o 
  -7   2   8      572.22      584.16     46.92 o 
  -6   2   8      779.33      807.86     56.71 o 
  -5   2   8     3662.45     3608.34     89.13 o 
  -4   2   8      522.98      557.18     37.63 o 
  -3   2   8     1198.79     1229.83     57.31 o 
  -2   2   8     3023.44     3000.25     55.00 o 
  -1   2   8      545.35      630.41     44.11 o 
   0   2   8     2641.02     2665.61    119.61 o 
   1   2   8      462.64      428.29     62.65 o 
   2   2   8      418.18      424.33     43.87 o 
   3   2   8      234.59      238.34     61.94 o 
   4   2   8        3.70       23.93     72.92 o 
   5   2   8        2.10       69.00     71.13 o 
   6   2   8       27.44       53.18    101.89 o 
   7   2   8       68.29       78.14    114.42 o 
  -9   3   8       83.21      102.32     56.62 o 
  -8   3   8      104.02      101.24     42.15 o 
  -7   3   8     1208.78     1242.17     51.63 o 
  -6   3   8      904.77      912.48     59.68 o 
  -5   3   8     1040.52     1062.82     40.31 o 
  -4   3   8     4241.94     4178.33     79.60 o 
  -3   3   8      524.35      517.08     41.51 o 
  -2   3   8     1413.16     1387.85     65.88 o 
  -1   3   8     1092.08     1113.93     45.73 o 
   0   3   8      187.66      165.69     43.53 o 
   1   3   8     2371.73     2316.47     85.18 o 
   2   3   8      634.07      653.47     51.06 o 
   3   3   8       46.53       46.39     61.64 o 
   4   3   8     2532.29     2514.22    113.55 o 
   5   3   8       27.14       10.77     95.33 o 
   6   3   8       74.89       71.70    105.11 o 
   7   3   8       23.02       47.45     86.04 o 
  -9   4   8        2.22       -6.84     48.84 o 
  -8   4   8        1.04       41.60     44.31 o 
  -7   4   8        8.17       -1.28     33.45 o 
  -6   4   8       14.71        7.58     36.25 o 
  -5   4   8        9.13       12.08     31.23 o 
  -4   4   8       79.19       97.93     22.15 o 
  -3   4   8        0.54       -3.86     35.19 o 
  -2   4   8      592.14      615.04     43.12 o 
  -1   4   8        7.07       25.25     35.57 o 
   0   4   8      156.81      154.75     41.38 o 
   1   4   8      392.39      370.57     41.63 o 
   2   4   8      304.91      247.04     66.40 o 
   3   4   8       85.06       89.49     77.97 o 
   4   4   8       10.00       29.91     63.92 o 
   5   4   8       11.34       18.25     77.01 o 
   6   4   8      114.96      100.18     79.21 o 
   7   4   8       81.41      103.51    114.85 o 
  -9   5   8       29.51       60.55     52.26 o 
  -8   5   8      104.67      171.35     41.10 o 
  -7   5   8        1.48        3.61     35.06 o 
  -6   5   8       71.08       39.40     30.85 o 
  -5   5   8      195.28      180.40     38.66 o 
  -4   5   8        5.13       12.32     20.93 o 
  -3   5   8       77.03       72.81     39.71 o 
  -2   5   8      399.07      407.51     42.35 o 
  -1   5   8      179.08      158.43     47.12 o 
   0   5   8       44.82       56.32     37.88 o 
   1   5   8       29.31       32.99     52.42 o 
   2   5   8      287.03      276.28     59.79 o 
   3   5   8      143.66      134.98     63.48 o 
   4   5   8        2.76       37.16     56.90 o 
   5   5   8      263.01      155.83     80.00 o 
   6   5   8        6.95       -2.72     85.39 o 
   7   5   8       86.39       87.99    100.51 o 
  -9   6   8       48.87       23.57     47.87 o 
  -8   6   8      161.21      208.43     36.64 o 
  -7   6   8        3.14      -25.16     37.60 o 
  -6   6   8       25.44       -6.67     31.06 o 
  -5   6   8      377.09      367.46     26.52 o 
  -4   6   8      437.30      453.73     24.74 o 
  -3   6   8      268.60      260.13     39.26 o 
  -2   6   8       95.07      137.57     46.83 o 
  -1   6   8      161.77      199.03     47.87 o 
   0   6   8      220.51      233.01     48.36 o 
   1   6   8      409.35      442.73     50.58 o 
   2   6   8      202.08      189.01     60.86 o 
   3   6   8      515.89      489.93     73.61 o 
   4   6   8       18.48      -15.18     78.74 o 
   5   6   8       41.49       90.16     74.13 o 
   6   6   8        8.11       63.06     74.10 o 
   7   6   8       11.34      136.18    132.27 o 
  -9   7   8      124.21      179.32     48.70 o 
  -8   7   8       14.74       37.83     39.59 o 
  -7   7   8      954.16      926.25     59.55 o 
  -6   7   8       92.83      114.35     29.83 o 
  -5   7   8      211.73      211.55     38.58 o 
  -4   7   8      831.92      807.44     21.39 o 
  -3   7   8       14.82       18.05     32.67 o 
  -2   7   8      806.11      796.07     44.99 o 
  -1   7   8     1198.13     1238.91     65.84 o 
   0   7   8      210.61      232.41     42.59 o 
   1   7   8      229.50      240.62     49.95 o 
   2   7   8     1041.64     1054.21     50.95 o 
   3   7   8      369.39      386.14     62.40 o 
   4   7   8      335.65      393.27     88.41 o 
   5   7   8      305.92      342.47     84.65 o 
   6   7   8       21.78       28.43     86.10 o 
   7   7   8       79.74       30.13    117.86 o 
  -9   8   8      207.59      214.82     47.77 o 
  -8   8   8      437.69      409.86     63.14 o 
  -7   8   8      271.80      224.24     72.13 o 
  -6   8   8     1199.76     1216.83     54.10 o 
  -5   8   8      185.93      203.39     39.22 o 
  -4   8   8       17.35       46.86     40.03 o 
  -3   8   8     1378.36     1393.78     42.54 o 
  -2   8   8       92.64       81.99     35.86 o 
  -1   8   8      335.99      395.90     44.50 o 
   0   8   8     1520.37     1615.03     67.52 o 
   1   8   8       13.55       33.14     51.89 o 
   2   8   8      107.21      163.48     59.52 o 
   3   8   8      205.79      158.17     66.77 o 
   4   8   8       10.85       -0.15     71.13 o 
   5   8   8       59.89      140.21     98.44 o 
   6   8   8        0.38      -53.87     81.94 o 
  -9   9   8      213.23      214.48     43.51 o 
  -8   9   8       12.07       36.90     68.10 o 
  -7   9   8      156.49      116.92     53.79 o 
  -6   9   8      215.01      193.97     42.77 o 
  -5   9   8       14.59       23.72     20.55 o 
  -4   9   8      580.90      559.62     55.51 o 
  -3   9   8      384.48      383.11     43.12 o 
  -2   9   8      116.33      138.67     35.68 o 
  -1   9   8      789.81      804.51     67.61 o 
   0   9   8        0.78       12.89     48.15 o 
   1   9   8      695.29      730.38     62.09 o 
   2   9   8      151.80      204.24     55.39 o 
   3   9   8       81.47       68.38     77.97 o 
   4   9   8      405.84      460.59     83.85 o 
   5   9   8      145.57      178.88     84.87 o 
   6   9   8       19.73       14.64    119.76 o 
  -8  10   8     1724.01     1468.05    154.32 o 
  -7  10   8       97.67       84.92     29.44 o 
  -6  10   8     3307.39     2949.72    139.22 o 
  -5  10   8     1781.48     1618.89     91.42 o 
  -4  10   8      555.91      617.28     64.58 o 
  -3  10   8     4890.34     4882.19     64.31 o 
  -2  10   8     1492.13     1491.21     67.52 o 
  -1  10   8     1174.09     1264.98     40.74 o 
   0  10   8     2614.88     2789.67     71.29 o 
   1  10   8       57.89       49.81     53.94 o 
   2  10   8      174.87      204.90     60.14 o 
   3  10   8     1360.13     1450.77     73.47 o 
   4  10   8       26.10      -38.87     94.66 o 
   5  10   8      438.63      455.26    100.66 o 
   6  10   8       56.28       93.72    129.50 o 
  -8  11   8      365.00      373.56     75.06 o 
  -7  11   8      514.63      382.75     86.81 o 
  -6  11   8      351.17      305.35     21.27 o 
  -5  11   8      342.57      286.13     23.48 o 
  -4  11   8      189.34      192.90     67.10 o 
  -3  11   8      243.13      190.21     48.96 o 
  -2  11   8     1433.55     1424.82     23.90 o 
  -1  11   8      369.53      338.09     38.69 o 
   0  11   8        0.28      -15.95     55.12 o 
   1  11   8      694.53      606.05     88.90 o 
   2  11   8        6.99       46.37     64.60 o 
   3  11   8      131.66      159.97     62.85 o 
   4  11   8      216.53      224.55     71.63 o 
   5  11   8       77.48       96.04    108.04 o 
   6  11   8        3.53      -35.50    108.44 o 
  -8  12   8      776.66      894.89    108.19 o 
  -7  12   8       17.41      -25.16     88.06 o 
  -6  12   8     1169.77     1084.44     78.00 o 
  -5  12   8     1112.72     1087.80     98.97 o 
  -4  12   8        8.71       55.35     62.06 o 
  -3  12   8     2847.04     2908.79     64.65 o 
  -2  12   8     1273.23     1137.37     65.19 o 
  -1  12   8      502.22      518.68     52.95 o 
   0  12   8      566.81      576.46     33.42 o 
   1  12   8      783.37      733.65     43.84 o 
   2  12   8      149.12      205.99     61.91 o 
   3  12   8      891.52      974.34     95.65 o 
   4  12   8        6.94       48.40     90.86 o 
   5  12   8       16.13      -59.27    101.41 o 
  -7  13   8     1025.61     1006.44    107.35 o 
  -6  13   8       71.08       77.16     98.97 o 
  -5  13   8     1249.55     1278.18    124.13 o 
  -4  13   8     1533.04     1430.82     78.00 o 
  -3  13   8       39.78       25.48     57.01 o 
  -2  13   8     1387.68     1379.03     62.44 o 
  -1  13   8     1213.10     1152.05     54.92 o 
   0  13   8      146.58      172.35     61.68 o 
   1  13   8      259.70      261.67     52.74 o 
   2  13   8     1748.45     1682.43     80.65 o 
   3  13   8      139.11      100.16     64.44 o 
   4  13   8      444.00      529.33     62.41 o 
   5  13   8       97.11      152.37     85.38 o 
  -7  14   8        3.66       51.16    135.87 o 
  -6  14   8       25.58       93.10     80.52 o 
  -5  14   8       16.27      -10.90     78.84 o 
  -4  14   8        1.47      -51.16     78.84 o 
  -3  14   8        1.76       43.80     62.21 o 
  -2  14   8       47.79       61.04     56.78 o 
  -1  14   8      120.15      103.82     64.24 o 
   0  14   8      177.02      177.30     63.73 o 
   1  14   8       27.38       -4.17     71.03 o 
   2  14   8       21.54       37.08     62.56 o 
   3  14   8      138.58      159.44     68.17 o 
   4  14   8       39.93       -9.34     75.95 o 
   5  14   8        7.39        5.59     98.99 o 
  -7  15   8      202.84      234.84     99.81 o 
  -6  15   8      251.94      249.09    106.52 o 
  -5  15   8       11.85       -4.19    109.87 o 
  -4  15   8      770.09      831.99    113.22 o 
  -3  15   8       12.92       53.76     61.20 o 
  -2  15   8        4.11       -5.73     50.82 o 
  -1  15   8      942.44      842.39     60.92 o 
   0  15   8        1.36       25.30     75.01 o 
   1  15   8      104.11       91.92     38.18 o 
   2  15   8        4.04       -3.60     56.97 o 
   3  15   8      177.02      126.42     82.42 o 
   4  15   8      178.88      156.53     76.33 o 
  -6  16   8        1.09       68.77    107.35 o 
  -5  16   8        1.88      -11.74     96.45 o 
  -4  16   8       54.39      119.93     79.68 o 
  -3  16   8       61.56       82.86     64.38 o 
  -2  16   8      424.53      347.83     65.42 o 
  -1  16   8      143.52       97.82     58.84 o 
   0  16   8      315.12      276.65     63.46 o 
   1  16   8       81.04       69.64     61.87 o 
   2  16   8        4.23      -18.54     72.43 o 
   3  16   8      213.36      213.67     82.38 o 
   4  16   8       17.21       94.21     79.44 o 
  -6  17   8       97.17       78.84    145.10 o 
  -5  17   8        5.53      -48.64    118.26 o 
  -4  17   8      202.39      236.51     87.22 o 
  -3  17   8        0.39       64.30     69.49 o 
  -2  17   8       52.90       69.68     67.68 o 
  -1  17   8       96.58      114.12     47.75 o 
   0  17   8       76.87       83.38     56.16 o 
   1  17   8       34.68       20.44     63.10 o 
   2  17   8        9.46      -29.59     69.57 o 
   3  17   8       64.96       50.96     65.55 o 
  -5  18   8       35.86       10.06    132.51 o 
  -4  18   8      143.39      197.09     98.13 o 
  -3  18   8       37.51       28.13     68.53 o 
  -2  18   8        0.74      -50.94     60.27 o 
  -1  18   8      121.99      130.06     59.94 o 
   0  18   8      229.88      244.29     78.93 o 
   1  18   8      122.78      137.72     78.84 o 
   2  18   8       38.17       65.02     51.52 o 
   3  18   8       11.25       -5.72     84.16 o 
  -4  19   8        7.04       38.58     90.58 o 
  -3  19   8      509.65      490.22     82.61 o 
  -2  19   8       68.01        6.55     91.00 o 
  -1  19   8      167.32      224.45     73.69 o 
   0  19   8       17.55        8.31     73.15 o 
   1  19   8      168.72      182.91     71.33 o 
   2  19   8        1.69        6.94     80.09 o 
  -3  20   8      803.78      799.28    155.16 o 
  -2  20   8      106.64      123.63     77.47 o 
  -1  20   8      602.37      574.30     73.25 o 
   0  20   8      297.09      333.34     84.29 o 
   1  20   8       26.28       62.36     85.42 o 
  -9   1   9        1.28       37.03     47.94 o 
  -8   1   9      182.39      158.51     48.75 o 
  -7   1   9      380.68      328.96     42.67 o 
  -6   1   9      823.12      756.66     50.99 o 
  -5   1   9      228.83      208.04     27.81 o 
  -4   1   9       67.39       41.29     37.61 o 
  -3   1   9        6.16        2.19     54.47 o 
  -2   1   9      421.31      404.91     38.08 o 
  -1   1   9       76.41       76.46     45.53 o 
   0   1   9       94.25       66.52     51.22 o 
   1   1   9      620.09      572.80     68.67 o 
   2   1   9        3.24       28.84     64.25 o 
   3   1   9      125.17      117.43     73.35 o 
   4   1   9       99.63       52.61     82.73 o 
   5   1   9      105.13       85.52     94.27 o 
   6   1   9      124.26      116.41     99.11 o 
  -9   2   9      356.32      384.13     67.93 o 
  -8   2   9      113.44      113.00     44.18 o 
  -7   2   9      202.43      183.07     41.33 o 
  -6   2   9      930.83      910.35     68.11 o 
  -5   2   9       24.01       29.19     33.88 o 
  -4   2   9       70.79       69.61     41.52 o 
  -3   2   9      488.72      504.36     53.59 o 
  -2   2   9     1054.47     1095.36     37.59 o 
  -1   2   9     2613.05     2705.13     79.10 o 
   0   2   9     2339.30     2355.92    105.21 o 
   1   2   9      668.65      597.73     64.21 o 
   2   2   9      172.04      211.07     77.85 o 
   3   2   9       49.01       70.99     71.76 o 
   4   2   9       11.17       53.94     87.58 o 
   5   2   9      265.53      348.00     89.61 o 
   6   2   9       88.26      114.55     85.74 o 
  -9   3   9      444.68      440.61     57.84 o 
  -8   3   9      579.61      616.46     50.18 o 
  -7   3   9     1948.42     1857.31     97.71 o 
  -6   3   9        7.39        3.93     42.62 o 
  -5   3   9     1561.73     1622.46     53.81 o 
  -4   3   9      496.93      536.23     38.93 o 
  -3   3   9      348.75      314.77     51.02 o 
  -2   3   9     1217.20     1313.34     49.67 o 
  -1   3   9      846.50      918.56     44.88 o 
   0   3   9      457.85      385.24     46.25 o 
   1   3   9     1972.81     2001.69     85.51 o 
   2   3   9      227.39      227.98     60.68 o 
   3   3   9       13.99       35.10     67.65 o 
   4   3   9       81.03      152.50     64.68 o 
   5   3   9      173.62      228.22     82.00 o 
   6   3   9       21.99       48.73     94.84 o 
  -9   4   9      149.31      145.34     55.04 o 
  -8   4   9      277.77      319.47     43.41 o 
  -7   4   9       14.21        8.86     55.38 o 
  -6   4   9     1549.70     1351.15    117.00 o 
  -5   4   9       17.46       15.41     34.64 o 
  -4   4   9      787.78      748.85     54.17 o 
  -3   4   9     1013.43     1029.42     54.80 o 
  -2   4   9       83.78       79.05     39.90 o 
  -1   4   9       32.52       43.02     49.95 o 
   0   4   9      880.07      879.55     55.07 o 
   1   4   9      189.89      179.82     56.04 o 
   2   4   9      215.00      247.03     70.05 o 
   3   4   9     1748.24     1696.42     99.58 o 
   4   4   9        0.03       72.86     55.98 o 
   5   4   9      179.87      175.56    102.39 o 
   6   4   9        5.58       -5.70    111.86 o 
  -9   5   9      138.23      118.71     51.88 o 
  -8   5   9      666.91      679.73     42.64 o 
  -7   5   9     2039.20     2065.90     67.58 o 
  -6   5   9      243.50      236.77     32.58 o 
  -5   5   9     1031.95     1119.37     46.06 o 
  -4   5   9     4330.53     4251.30    130.42 o 
  -3   5   9      221.63      180.56     47.24 o 
  -2   5   9     3953.49     4190.32     88.14 o 
  -1   5   9     2543.64     2681.12     66.09 o 
   0   5   9     1056.96     1096.88     69.36 o 
   1   5   9      764.45      813.70     77.71 o 
   2   5   9      286.64      310.68     77.61 o 
   3   5   9      210.55      300.99     88.13 o 
   4   5   9      230.42      261.61     81.14 o 
   5   5   9      111.53      186.31    110.91 o 
   6   5   9       90.18      127.55    124.59 o 
  -9   6   9      542.03      546.36     50.85 o 
  -8   6   9      188.72      197.38     45.08 o 
  -7   6   9      103.21      127.40     35.17 o 
  -6   6   9      979.95     1001.54     34.79 o 
  -5   6   9        5.34       -0.67     27.36 o 
  -4   6   9      724.32      748.81     47.93 o 
  -3   6   9      226.55      226.86     50.93 o 
  -2   6   9      188.14      208.41     40.89 o 
  -1   6   9      101.82      133.85     44.02 o 
   0   6   9      269.40      267.91     41.50 o 
   1   6   9      348.16      338.44     63.52 o 
   2   6   9      712.63      611.89     54.45 o 
   3   6   9      367.48      360.91     66.87 o 
   4   6   9       18.90       -5.13     86.94 o 
   5   6   9       96.91       69.64    102.76 o 
   6   6   9        0.68       56.25    107.98 o 
  -8   7   9       88.50      108.36     43.04 o 
  -7   7   9     2425.29     2258.54    107.35 o 
  -6   7   9      512.23      448.64     31.59 o 
  -5   7   9     1304.25     1276.42     49.48 o 
  -4   7   9     1170.94     1246.87     56.85 o 
  -3   7   9      199.75      172.78     45.71 o 
  -2   7   9      673.54      819.55     71.29 o 
  -1   7   9      829.07      877.11     48.90 o 
   0   7   9      121.06      131.36     64.85 o 
   1   7   9      658.86      725.72     93.86 o 
   2   7   9      448.71      451.47     75.70 o 
   3   7   9       35.75       79.20     86.79 o 
   4   7   9      702.48      715.42     97.32 o 
   5   7   9        3.62      -66.66     81.66 o 
   6   7   9       76.46      122.01    106.13 o 
  -8   8   9      335.38      391.99     41.64 o 
  -7   8   9      252.42      263.83     32.61 o 
  -6   8   9     1261.49     1204.77     46.08 o 
  -5   8   9      389.96      347.98     23.76 o 
  -4   8   9      808.25      797.92     45.68 o 
  -3   8   9     1991.63     1869.10     77.16 o 
  -2   8   9      850.63      750.63     64.65 o 
  -1   8   9     2002.96     2050.59     77.58 o 
   0   8   9     1175.85     1180.62     55.49 o 
   1   8   9        7.10        4.91     60.51 o 
   2   8   9      235.52      265.32     69.31 o 
   3   8   9      416.80      375.57     79.40 o 
   4   8   9      227.07      245.08     76.31 o 
   5   8   9      219.39      187.52     92.89 o 
   6   8   9       85.74      126.64    103.56 o 
  -8   9   9      115.79       74.52     49.06 o 
  -7   9   9       23.51       17.58     54.14 o 
  -6   9   9       49.89       23.94     63.32 o 
  -5   9   9      565.11      430.83     36.90 o 
  -4   9   9      501.80      436.68     52.86 o 
  -3   9   9       15.37       20.73     38.73 o 
  -2   9   9      217.52      200.47     56.63 o 
  -1   9   9       26.56       69.65     55.86 o 
   0   9   9       69.19       41.82     46.30 o 
   1   9   9      117.88      119.21     62.31 o 
   2   9   9        8.25       13.35     56.34 o 
   3   9   9      187.61      229.94     79.19 o 
   4   9   9       62.63       53.88     86.43 o 
   5   9   9        2.96      -66.89     95.64 o 
  -8  10   9      116.05      153.48    118.26 o 
  -7  10   9        3.80       38.64     28.12 o 
  -6  10   9      292.17      299.58     36.48 o 
  -5  10   9      523.17      470.02     31.82 o 
  -4  10   9       20.39       30.41     52.99 o 
  -3  10   9      361.33      416.32     54.35 o 
  -2  10   9       17.23       24.90     42.80 o 
  -1  10   9        5.00       40.68     62.91 o 
   0  10   9      466.06      409.60     62.79 o 
   1  10   9       75.61       93.15     53.60 o 
   2  10   9        0.90        4.01     77.76 o 
   3  10   9       84.12       20.77     59.55 o 
   4  10   9       34.82       35.49    111.64 o 
   5  10   9      221.14      212.34     96.30 o 
  -8  11   9      150.91       91.42    213.03 o 
  -7  11   9       48.12        7.55    106.52 o 
  -6  11   9       77.12       57.87     82.19 o 
  -5  11   9       41.37       44.45     85.55 o 
  -4  11   9      506.99      464.20     58.90 o 
  -3  11   9      506.83      418.77     60.04 o 
  -2  11   9       83.08       50.09     53.32 o 
  -1  11   9        1.38        1.08     43.56 o 
   0  11   9       23.49        9.84     56.64 o 
   1  11   9       86.36       97.16     75.34 o 
   2  11   9       66.27       81.07     77.20 o 
   3  11   9        5.23       60.88     65.31 o 
   4  11   9      531.28      498.60     68.79 o 
   5  11   9       14.41      -70.44    108.79 o 
  -7  12   9       21.61      -11.74    145.93 o 
  -6  12   9      235.04      274.26     89.74 o 
  -5  12   9       65.70       41.94     87.22 o 
  -4  12   9       71.09      118.10     59.52 o 
  -3  12   9      965.64     1027.91     60.82 o 
  -2  12   9      315.30      241.01     51.09 o 
  -1  12   9      260.24      318.01     54.81 o 
   0  12   9      287.91      294.53     64.12 o 
   1  12   9        8.62       46.13     83.03 o 
   2  12   9      308.21      254.91     59.59 o 
   3  12   9        8.47       -2.10     84.81 o 
   4  12   9       32.67       -5.26     77.87 o 
   5  12   9      384.76      465.71     96.98 o 
  -7  13   9       67.51       77.16     78.00 o 
  -6  13   9       27.68      -41.94    184.51 o 
  -5  13   9      145.02      166.90    107.35 o 
  -4  13   9      204.63      198.86     63.88 o 
  -3  13   9      188.47      201.11     60.49 o 
  -2  13   9        2.87        4.83     50.19 o 
  -1  13   9      171.38      179.54     29.77 o 
   0  13   9       26.26       39.72     58.23 o 
   1  13   9       40.55       67.73     49.30 o 
   2  13   9       46.69      100.18     86.56 o 
   3  13   9        2.45       54.04     87.12 o 
   4  13   9      168.32      152.92    100.06 o 
  -6  14   9       29.87       -6.71     86.39 o 
  -5  14   9      229.87      230.64     83.87 o 
  -4  14   9      391.38      373.22    119.93 o 
  -3  14   9       30.39       54.82     61.59 o 
  -2  14   9       38.80       46.20     89.39 o 
  -1  14   9      128.05       96.60     59.86 o 
   0  14   9      275.92      272.22     33.24 o 
   1  14   9       21.02       -2.95     52.15 o 
   2  14   9        5.04       52.13     73.62 o 
   3  14   9     1003.35      997.17    122.41 o 
   4  14   9      179.12      195.49     95.39 o 
  -6  15   9       48.86       76.32    111.55 o 
  -5  15   9      533.99      529.22    125.81 o 
  -4  15   9     1814.21     1811.59    111.55 o 
  -3  15   9       51.40       35.12     64.59 o 
  -2  15   9     1340.88     1446.33     70.49 o 
  -1  15   9      278.86      242.14     59.69 o 
   0  15   9       34.74       58.64     57.36 o 
   1  15   9      381.75      447.14     60.97 o 
   2  15   9      239.17      263.88     64.05 o 
   3  15   9       41.34      -19.76     77.98 o 
  -5  16   9      178.34      185.35    107.35 o 
  -4  16   9      147.25      189.55    167.74 o 
  -3  16   9      434.74      447.10     75.66 o 
  -2  16   9      125.78       96.75     65.69 o 
  -1  16   9        1.80       66.62     59.78 o 
   0  16   9       90.39       83.12     61.33 o 
   1  16   9        4.99       10.20     65.47 o 
   2  16   9       42.06       56.29     76.90 o 
   3  16   9      495.02      476.87     84.43 o 
  -5  17   9      139.44      153.48    107.35 o 
  -4  17   9      947.70     1017.34    143.42 o 
  -3  17   9      182.14      199.43     79.65 o 
  -2  17   9      481.07      494.33    106.18 o 
  -1  17   9      703.67      729.98     72.77 o 
   0  17   9        0.16      -34.00     63.88 o 
   1  17   9      399.41      426.68     95.52 o 
   2  17   9      157.10      147.94     98.87 o 
  -4  18   9      195.07      237.35    119.10 o 
  -3  18   9      438.18      412.18     79.24 o 
  -2  18   9      120.77      162.39     71.30 o 
  -1  18   9      125.55      117.59     74.63 o 
   0  18   9      345.63      333.49     79.90 o 
   1  18   9        3.26       30.62     40.74 o 
  -2  19   9       96.32       77.27     73.33 o 
  -1  19   9       11.95      -40.82     73.35 o 
   0  19   9      131.57       88.99     79.13 o 
  -8   0  10     1260.42     1353.66     68.77 o 
  -7   0  10      416.19      430.25     64.58 o 
  -6   0  10      762.59      904.12    106.52 o 
  -5   0  10     1258.31     1245.47     42.77 o 
  -4   0  10     1093.27     1190.12    103.16 o 
  -3   0  10      337.79      433.61     70.45 o 
  -2   0  10     3260.42     3215.58     98.13 o 
  -1   0  10     1207.37     1300.83    119.93 o 
   0   0  10     1264.41     1423.28    129.16 o 
   1   0  10      104.21       60.39     87.22 o 
   2   0  10     1976.43     1849.34    244.06 o 
   3   0  10       32.84       56.19    124.13 o 
   4   0  10       24.76       92.26     87.22 o 
   5   0  10       16.70       53.68    118.26 o 
   6   0  10       26.28       22.64    134.19 o 
  -8   1  10      251.19      206.31     50.56 o 
  -7   1  10       37.10       48.73     54.59 o 
  -6   1  10       16.59        6.74     43.30 o 
  -5   1  10     1224.26     1206.78     48.15 o 
  -4   1  10       35.36       25.54     48.84 o 
  -3   1  10      846.64      844.29     63.32 o 
  -2   1  10      488.90      535.75     43.89 o 
  -1   1  10      268.07      288.86     49.81 o 
   0   1  10     1411.83     1361.66     74.91 o 
   1   1  10       61.79       31.59     57.12 o 
   2   1  10      172.14      162.73     75.40 o 
   3   1  10      137.05      124.97     93.70 o 
   4   1  10      486.27      457.66     82.43 o 
   5   1  10        0.95       69.41     92.86 o 
   6   1  10       58.57       50.16    110.89 o 
  -8   2  10      370.00      321.40     51.56 o 
  -7   2  10        3.77       35.61     42.35 o 
  -6   2  10      452.82      505.14     55.80 o 
  -5   2  10     1036.66     1000.40     67.33 o 
  -4   2  10       13.32       17.61     40.83 o 
  -3   2  10     2491.32     2500.18     84.93 o 
  -2   2  10      358.56      359.28     50.56 o 
  -1   2  10       84.39       77.13     41.22 o 
   0   2  10      198.08      239.47     46.95 o 
   1   2  10       45.97       56.90     78.93 o 
   2   2  10       34.40       49.45     79.29 o 
   3   2  10      263.12      297.08     89.65 o 
   4   2  10       18.22       98.66     74.62 o 
   5   2  10      513.12      494.69    118.26 o 
  -8   3  10      793.19      822.23     61.64 o 
  -7   3  10      261.21      263.14     46.40 o 
  -6   3  10       71.85       69.82     41.48 o 
  -5   3  10     1408.68     1416.49     41.36 o 
  -4   3  10      284.57      270.72     74.16 o 
  -3   3  10       10.82       12.05     46.30 o 
  -2   3  10     1458.50     1554.31     55.88 o 
  -1   3  10      413.07      427.25     61.06 o 
   0   3  10      215.78      247.45     57.87 o 
   1   3  10      852.99      860.35     77.38 o 
   2   3  10      116.24      133.69     86.58 o 
   3   3  10      437.82      452.07     95.83 o 
   4   3  10       32.07       37.58     94.10 o 
   5   3  10        0.55      -16.06     88.01 o 
  -8   4  10       92.62      -18.41     50.00 o 
  -7   4  10      672.23      641.61     42.94 o 
  -6   4  10       43.95       37.49     28.56 o 
  -5   4  10      162.42      149.16     46.15 o 
  -4   4  10      711.51      657.40     65.89 o 
  -3   4  10      673.09      573.49     55.14 o 
  -2   4  10     1572.96     1580.04     48.20 o 
  -1   4  10      178.56      190.83     36.12 o 
   0   4  10       96.99       73.14     42.77 o 
   1   4  10      279.86      309.79     77.66 o 
   2   4  10      140.92      169.85     76.44 o 
   3   4  10       85.82       60.51     75.32 o 
   4   4  10       32.30       29.78     85.67 o 
   5   4  10      183.04      163.80    108.79 o 
  -8   5  10       10.82       36.31     44.18 o 
  -7   5  10      306.89      279.72     39.76 o 
  -6   5  10        1.25      -18.49     35.92 o 
  -5   5  10       13.02        7.51     43.31 o 
  -4   5  10      744.16      670.58     66.72 o 
  -3   5  10        0.17      -15.79     43.33 o 
  -2   5  10       30.27       26.07     37.02 o 
  -1   5  10       37.63       51.63     42.59 o 
   0   5  10       53.89       51.89     47.17 o 
   1   5  10       20.97       38.58     53.61 o 
   2   5  10        0.86        7.10     65.19 o 
   3   5  10      214.45      167.71     81.84 o 
   4   5  10       82.13       61.92     84.44 o 
   5   5  10       28.00       87.76     96.78 o 
  -8   6  10      216.62      213.27     45.08 o 
  -7   6  10      375.12      305.32     38.93 o 
  -6   6  10      256.87      243.88     53.49 o 
  -5   6  10      295.76      256.29     57.87 o 
  -4   6  10      853.20      765.31     65.60 o 
  -3   6  10       22.28       22.39     27.68 o 
  -2   6  10      453.36      420.76     50.91 o 
  -1   6  10     1369.36     1333.86     34.84 o 
   0   6  10       54.50       69.66     56.62 o 
   1   6  10      214.48      240.05     52.53 o 
   2   6  10      625.04      509.41     93.96 o 
   3   6  10       30.79       -9.28     92.70 o 
   4   6  10       78.17      118.75    100.54 o 
   5   6  10      249.74      341.22    122.99 o 
  -8   7  10       41.07       55.74     57.17 o 
  -7   7  10      232.76       70.88     98.97 o 
  -6   7  10      287.55      227.06     30.98 o 
  -5   7  10      794.89      685.68     51.16 o 
  -4   7  10      216.08      203.89     53.26 o 
  -3   7  10      231.83      265.77     21.08 o 
  -2   7  10      487.77      523.07     66.87 o 
  -1   7  10      125.62      140.06     56.19 o 
   0   7  10      232.16      230.75     53.45 o 
   1   7  10      769.09      728.19     70.74 o 
   2   7  10        7.39        0.40     60.66 o 
   3   7  10        4.63       36.06     76.21 o 
   4   7  10      376.54      372.39     93.30 o 
   5   7  10      160.34      205.21    109.84 o 
  -8   8  10        8.55       16.97     39.26 o 
  -7   8  10       28.08       22.96     32.57 o 
  -6   8  10      526.33      532.45     50.29 o 
  -5   8  10      108.13       92.85     43.79 o 
  -4   8  10       12.61      -41.37     59.55 o 
  -3   8  10       97.76      121.77     57.50 o 
  -2   8  10       77.09      117.63     53.18 o 
  -1   8  10      147.49      213.28     50.27 o 
   0   8  10       82.71       67.89     59.94 o 
   1   8  10        0.95        9.94     56.18 o 
   2   8  10       12.42       43.69     65.54 o 
   3   8  10       36.79       21.72     81.39 o 
   4   8  10        0.02       14.13     88.17 o 
   5   8  10       38.24      107.52    131.72 o 
  -7   9  10      149.71      186.19    180.32 o 
  -6   9  10       38.87       35.50     26.09 o 
  -5   9  10      677.11      624.83    124.97 o 
  -4   9  10       73.19      150.65     60.81 o 
  -3   9  10      119.61       92.41     35.98 o 
  -2   9  10      971.66      839.18     67.47 o 
  -1   9  10       95.05      109.37     54.69 o 
   0   9  10      255.14      210.19     53.74 o 
   1   9  10      169.63      162.93     53.78 o 
   2   9  10        0.19       13.55     60.17 o 
   3   9  10       45.23       89.71     71.09 o 
   4   9  10       41.39       44.35     98.18 o 
  -7  10  10       25.52      126.64    140.90 o 
  -6  10  10     1025.21     1133.92    142.58 o 
  -5  10  10      130.52      126.64    114.90 o 
  -4  10  10      331.88      389.44     56.61 o 
  -3  10  10      607.64      584.63     55.35 o 
  -2  10  10      202.47      158.46     44.33 o 
  -1  10  10      359.40      396.44     58.03 o 
   0  10  10     1033.46     1041.55     52.42 o 
   1  10  10       37.07       47.50     54.77 o 
   2  10  10      601.61      603.23     98.68 o 
   3  10  10      111.89       90.67     80.36 o 
   4  10  10       26.24       85.79     91.32 o 
  -7  11  10      162.80      235.68    140.06 o 
  -6  11  10       81.11       82.19    123.29 o 
  -5  11  10      285.67      208.00    103.16 o 
  -4  11  10       42.94      -40.07     60.30 o 
  -3  11  10       35.48       16.77     64.51 o 
  -2  11  10      153.82      136.38     18.22 o 
  -1  11  10       70.22       76.44     52.89 o 
   0  11  10       82.69      149.33     71.64 o 
   1  11  10      141.37      154.40     61.95 o 
   2  11  10       16.34       30.47     78.02 o 
   3  11  10       16.44        4.18     84.32 o 
   4  11  10       29.49      130.55     94.09 o 
  -6  12  10      539.18      641.61    118.26 o 
  -5  12  10      446.21      429.41    107.35 o 
  -4  12  10        0.64       61.01     70.40 o 
  -3  12  10     1534.29     1577.74     71.49 o 
  -2  12  10       18.75       27.14     55.71 o 
  -1  12  10       70.78      115.08     54.10 o 
   0  12  10      485.42      486.40     58.74 o 
   1  12  10        7.53       17.31     59.01 o 
   2  12  10       63.73       56.94     72.34 o 
   3  12  10      180.20      196.68     81.25 o 
   4  12  10        4.85      -28.75     98.03 o 
  -6  13  10        7.05       14.26    126.64 o 
  -5  13  10     1079.08     1181.73    160.19 o 
  -4  13  10      171.24      183.01     72.07 o 
  -3  13  10       76.46      135.96     69.55 o 
  -2  13  10      534.58      581.67     63.19 o 
  -1  13  10      327.47      264.64     82.20 o 
   0  13  10      126.69      102.32     60.27 o 
   1  13  10      178.52      209.41     70.53 o 
   2  13  10       21.67       68.24     61.81 o 
   3  13  10        2.70      -84.79     95.17 o 
  -5  14  10      318.30      419.35    135.87 o 
  -4  14  10      700.27      644.54     74.66 o 
  -3  14  10       27.59       32.59     73.78 o 
  -2  14  10        6.93       77.41     64.49 o 
  -1  14  10      549.90      470.05     65.25 o 
   0  14  10        1.30      -16.28     79.36 o 
   1  14  10      256.19      259.76     68.19 o 
   2  14  10       42.06       68.05     70.10 o 
   3  14  10       15.32       16.12     75.90 o 
  -5  15  10      106.75       98.97    131.68 o 
  -4  15  10      172.27      115.74    135.03 o 
  -3  15  10      128.76      128.11     69.93 o 
  -2  15  10      175.74      203.51     67.71 o 
  -1  15  10      273.93      222.75     66.03 o 
   0  15  10        8.65       45.29     82.43 o 
   1  15  10      235.70      232.23     68.90 o 
   2  15  10        3.45      -75.54    102.32 o 
  -4  16  10      164.69      228.13    151.80 o 
  -3  16  10      232.42      254.97    157.68 o 
  -2  16  10      202.83      189.67     73.68 o 
  -1  16  10       69.00      111.61     71.47 o 
   0  16  10      134.55       86.03     74.10 o 
   1  16  10       29.43       49.17     87.29 o 
  -3  17  10       99.50       82.97     75.80 o 
  -2  17  10       87.21      142.42    106.43 o 
  -1  17  10        0.36        4.15     64.94 o 
   0  17  10      207.39      161.15     84.37 o 
  -8   1  11      371.48      402.67     75.90 o 
  -7   1  11        1.66        9.68     43.22 o 
  -6   1  11     1009.22      972.05     73.42 o 
  -5   1  11      959.72      878.26     62.91 o 
  -4   1  11      135.34      168.37     53.07 o 
  -3   1  11     1496.74     1457.89     69.85 o 
  -2   1  11       56.71       53.08     51.37 o 
  -1   1  11        4.95        9.30     60.62 o 
   0   1  11      582.32      648.70     79.80 o 
   1   1  11      859.54      799.09     95.00 o 
   2   1  11      389.55      367.16    107.73 o 
   3   1  11      124.90      137.39     91.83 o 
   4   1  11        2.63       24.03    101.08 o 
   5   1  11       14.80      -13.21     98.05 o 
  -8   2  11        5.66       18.90     43.84 o 
  -7   2  11      402.16      476.86     49.57 o 
  -6   2  11     1341.61     1221.35     71.54 o 
  -5   2  11      407.94      409.99     54.46 o 
  -4   2  11     1022.03      972.39     65.29 o 
  -3   2  11       78.67       90.88     49.95 o 
  -2   2  11       38.66       60.44     46.81 o 
  -1   2  11      445.85      460.65     54.46 o 
   0   2  11      569.53      596.73     58.98 o 
   1   2  11      115.93      124.92     73.32 o 
   2   2  11      698.05      659.27     90.76 o 
   3   2  11       42.48       28.42     75.01 o 
   4   2  11      213.56      241.69    131.85 o 
  -8   3  11       17.44      -22.19     49.96 o 
  -7   3  11      278.56      322.33     45.68 o 
  -6   3  11       12.69       11.66     38.72 o 
  -5   3  11        8.62        5.95     42.96 o 
  -4   3  11      230.45      272.93     60.46 o 
  -3   3  11        7.88        5.41     52.62 o 
  -2   3  11      261.14      208.12     49.28 o 
  -1   3  11      237.31      265.84     60.21 o 
   0   3  11       47.03       85.81     56.82 o 
   1   3  11       65.78       98.52     78.58 o 
   2   3  11       40.11       44.87     70.30 o 
   3   3  11       15.23      -43.95    104.12 o 
   4   3  11      119.86       54.21    101.13 o 
  -7   4  11       98.90      147.45     41.97 o 
  -6   4  11      124.56      147.63     57.30 o 
  -5   4  11        0.62        7.09     37.86 o 
  -4   4  11      415.31      390.11     47.24 o 
  -3   4  11       66.51       72.39     57.54 o 
  -2   4  11       45.73       39.47     50.40 o 
  -1   4  11      357.43      383.88     40.80 o 
   0   4  11        5.05       14.89     67.91 o 
   1   4  11      412.41      408.04     63.01 o 
   2   4  11       25.94       25.45     72.36 o 
   3   4  11       11.69        7.16     80.36 o 
   4   4  11       56.59       98.47    101.01 o 
  -7   5  11      285.63      349.31     66.48 o 
  -6   5  11       48.32       22.38     35.02 o 
  -5   5  11      852.52      857.39     40.68 o 
  -4   5  11      271.48      301.49     50.10 o 
  -3   5  11      453.33      431.72     48.70 o 
  -2   5  11      621.57      751.90     58.11 o 
  -1   5  11      190.47      274.58     54.80 o 
   0   5  11       32.43       20.85     58.37 o 
   1   5  11      772.25      810.96     99.92 o 
   2   5  11       10.35       14.66     76.12 o 
   3   5  11      115.14      135.57     85.49 o 
   4   5  11      346.62      311.57    104.25 o 
  -7   6  11      309.69      237.99     41.94 o 
  -6   6  11        2.05      -21.66     34.61 o 
  -5   6  11       14.05        7.58     29.79 o 
  -4   6  11      353.87      332.49     48.41 o 
  -3   6  11        3.05      -32.43     53.72 o 
  -2   6  11        2.64       39.84     46.07 o 
  -1   6  11      291.64      267.15     71.24 o 
   0   6  11        2.46       -6.28     57.28 o 
   1   6  11       92.49      142.03     64.84 o 
   2   6  11       96.19      126.27     61.92 o 
   3   6  11        2.14       -8.89     88.81 o 
   4   6  11       86.77       83.56    104.67 o 
  -7   7  11       65.21       33.53     56.19 o 
  -6   7  11       51.14       26.40     32.90 o 
  -5   7  11      175.02      160.31     29.77 o 
  -4   7  11      119.43      174.20     57.10 o 
  -3   7  11        3.88      -10.14     49.06 o 
  -2   7  11      183.03      239.00     51.64 o 
  -1   7  11      287.59      268.07     56.71 o 
   0   7  11      302.43      279.67     77.18 o 
   1   7  11      111.02      117.68     60.77 o 
   2   7  11        1.91      -13.30     62.19 o 
   3   7  11       39.72       64.76     85.23 o 
   4   7  11        7.21        2.30    115.87 o 
  -7   8  11      214.34      265.03    119.10 o 
  -6   8  11      677.97      589.93    106.52 o 
  -5   8  11       58.61       70.45     87.22 o 
  -4   8  11      638.23      794.38     63.53 o 
  -3   8  11      271.88      308.67     74.40 o 
  -2   8  11       16.05       48.30     55.82 o 
  -1   8  11      189.33      196.72     54.17 o 
   0   8  11      170.67      170.43     57.55 o 
   1   8  11      128.85      172.91     64.48 o 
   2   8  11       87.94       89.47     72.76 o 
   3   8  11       10.21       31.66     79.23 o 
   4   8  11       20.58       68.16    104.33 o 
  -6   9  11      713.21      766.57    127.48 o 
  -5   9  11      224.58      194.58    107.35 o 
  -4   9  11      194.15      230.64     66.83 o 
  -3   9  11     1174.60     1119.65     64.54 o 
  -2   9  11       54.03       22.11     54.45 o 
  -1   9  11       13.36       21.63     58.03 o 
   0   9  11     1043.20     1029.04     79.26 o 
   1   9  11        3.05       10.76     68.90 o 
   2   9  11       14.96       54.25     75.09 o 
   3   9  11      333.90      317.05    133.18 o 
  -6  10  11      128.35      133.35    108.19 o 
  -5  10  11       53.62       30.19    105.68 o 
  -4  10  11        5.19       12.20     66.53 o 
  -3  10  11      165.26      178.92     62.68 o 
  -2  10  11       86.60       66.19     58.68 o 
  -1  10  11      247.93      208.07     56.28 o 
   0  10  11       34.31       64.96     80.32 o 
   1  10  11       42.95       51.67     59.86 o 
   2  10  11       24.69       42.02     80.32 o 
   3  10  11        0.34       19.51     73.47 o 
  -6  11  11      599.87      629.03    162.71 o 
  -5  11  11      573.66      597.99    110.71 o 
  -4  11  11       10.72      -62.49     67.13 o 
  -3  11  11      573.73      616.26     64.27 o 
  -2  11  11      791.14      673.29     65.00 o 
  -1  11  11      343.01      339.58     63.66 o 
   0  11  11      260.08      267.05     74.64 o 
   1  11  11      333.56      340.45     68.72 o 
   2  11  11       17.25       16.83     74.38 o 
   3  11  11       83.15        3.27     97.43 o 
  -5  12  11       30.75       11.74     95.61 o 
  -4  12  11      243.44      224.09     77.19 o 
  -3  12  11      188.24      204.85     67.01 o 
  -2  12  11      238.06      244.13     61.37 o 
  -1  12  11      500.67      534.94     74.72 o 
   0  12  11       10.90       31.74     75.35 o 
   1  12  11       75.10       74.69     61.02 o 
   2  12  11       57.19      122.43     68.35 o 
  -5  13  11        1.70      -24.32    158.51 o 
  -4  13  11       11.48       52.92     76.58 o 
  -3  13  11      127.21      142.09     72.72 o 
  -2  13  11       37.40       30.13     67.10 o 
  -1  13  11       88.38       72.42     62.55 o 
   0  13  11       25.30       11.07     58.79 o 
   1  13  11        4.70       28.15     75.51 o 
   2  13  11        2.48       -6.39     80.24 o 
  -4  14  11      249.90      226.69     87.00 o 
  -3  14  11      109.05      162.65     69.86 o 
  -2  14  11       49.98       47.01     63.70 o 
  -1  14  11      463.23      706.48    101.48 o 
   0  14  11        4.31       14.37     58.63 o 
   1  14  11       29.36        3.30     46.28 o 
  -3  15  11       25.49       37.89     80.52 o 
  -2  15  11      517.98      599.83     88.89 o 
  -1  15  11       12.83      -22.41     76.74 o 
   0  15  11       94.97       48.10     97.28 o 
  -7   0  12      703.54      674.32     62.90 o 
  -6   0  12        3.45       32.71     86.39 o 
  -5   0  12        1.74       -1.68     62.90 o 
  -4   0  12      428.62      482.25    104.00 o 
  -3   0  12       62.12      104.00     90.58 o 
  -2   0  12      521.53      488.12    107.35 o 
  -1   0  12        5.99      -36.90     58.71 o 
   0   0  12      976.25     1032.44    125.81 o 
   1   0  12     1192.12     1090.31    156.00 o 
   2   0  12        4.45       36.90    115.74 o 
   3   0  12       44.02       19.29    128.32 o 
  -7   1  12       80.45       62.43     42.75 o 
  -6   1  12      197.33      196.05     40.83 o 
  -5   1  12       24.86       29.38     43.59 o 
  -4   1  12       19.71       31.05     52.83 o 
  -3   1  12      192.40      173.45     64.68 o 
  -2   1  12       44.40       67.03     42.51 o 
  -1   1  12        5.36       14.23     53.13 o 
   0   1  12        3.21       -5.09     84.40 o 
   1   1  12      143.60      128.39     72.12 o 
   2   1  12      155.28      155.18     80.23 o 
   3   1  12       17.87       38.13    129.38 o 
  -7   2  12       85.45       93.94     45.46 o 
  -6   2  12       32.33       91.13     41.43 o 
  -5   2  12        7.91       26.90     61.26 o 
  -4   2  12        9.66      -22.22     63.14 o 
  -3   2  12       39.53       65.07     50.99 o 
  -2   2  12      123.74      140.29     47.27 o 
  -1   2  12      178.87      166.54     46.99 o 
   0   2  12      173.44      148.89     75.61 o 
   1   2  12      176.10      192.25     79.04 o 
   2   2  12       83.30       98.45     70.57 o 
   3   2  12       31.63       15.98    111.00 o 
  -7   3  12       34.60       64.79     70.51 o 
  -6   3  12      686.04      656.67     67.54 o 
  -5   3  12       89.93      165.38     40.55 o 
  -4   3  12       32.33       36.40     51.80 o 
  -3   3  12      487.36      519.19     68.57 o 
  -2   3  12      511.29      486.09     82.00 o 
  -1   3  12      197.06      237.48     49.45 o 
   0   3  12      565.32      611.20     68.34 o 
   1   3  12        7.48       29.75     65.94 o 
   2   3  12        9.00       56.79     89.37 o 
   3   3  12      347.40      282.75     99.77 o 
  -6   4  12       22.47       26.60     39.81 o 
  -5   4  12      602.70      685.29     39.01 o 
  -4   4  12      471.68      465.23     56.79 o 
  -3   4  12        3.09       13.44     49.62 o 
  -2   4  12      368.15      424.30     52.44 o 
  -1   4  12      413.66      383.51     52.74 o 
   0   4  12       11.86       -7.04     71.37 o 
   1   4  12      190.07      254.34     85.31 o 
   2   4  12      207.60      196.07     97.66 o 
   3   4  12       86.63       72.06    106.98 o 
  -6   5  12       12.86      -19.29     41.37 o 
  -5   5  12        2.95       15.94    101.48 o 
  -4   5  12        2.57       21.82     56.00 o 
  -3   5  12        9.53        9.95     48.60 o 
  -2   5  12       17.86        6.65     47.64 o 
  -1   5  12        1.92      -13.39     59.19 o 
   0   5  12       59.68       66.78     55.38 o 
   1   5  12        0.42       -5.22     94.78 o 
   2   5  12        4.15       -5.17     69.04 o 
   3   5  12       28.12       98.53    122.65 o 
  -6   6  12      119.66       67.91     35.95 o 
  -5   6  12      155.15      171.10     88.90 o 
  -4   6  12     1523.64     1507.41     80.93 o 
  -3   6  12      238.95      159.87     48.36 o 
  -2   6  12      561.79      597.04     70.21 o 
  -1   6  12      380.80      404.83     61.96 o 
   0   6  12        3.08       23.68     63.16 o 
   1   6  12      123.78      104.00     79.83 o 
   2   6  12       82.13       78.16     79.80 o 
   3   6  12        1.87        7.17    103.09 o 
  -6   7  12      331.77      342.19    113.22 o 
  -5   7  12      349.02      362.32    113.22 o 
  -4   7  12      215.70      217.88     60.44 o 
  -3   7  12      135.44      117.11     51.89 o 
  -2   7  12      166.92      107.52     71.24 o 
  -1   7  12      194.44      187.24     48.71 o 
   0   7  12      255.34      254.79     66.17 o 
   1   7  12      304.38      269.26     66.34 o 
   2   7  12      175.55      168.09    111.77 o 
  -6   8  12       29.63       -8.39    110.71 o 
  -5   8  12       76.24      104.00    135.03 o 
  -4   8  12        1.22      -61.26     61.26 o 
  -3   8  12        0.24       35.75     56.45 o 
  -2   8  12       28.36       30.29     92.27 o 
  -1   8  12       85.45       67.98     29.94 o 
   0   8  12       44.95        6.86     69.89 o 
   1   8  12        6.63       14.63     70.27 o 
   2   8  12        4.12       22.23     72.95 o 
  -5   9  12      133.81      128.32    134.19 o 
  -4   9  12        0.16      -46.70     67.49 o 
  -3   9  12      599.37      661.00     58.49 o 
  -2   9  12       71.97       77.33     65.96 o 
  -1   9  12      122.73      126.62     71.40 o 
   0   9  12      150.95      125.34     56.63 o 
   1   9  12        3.31        8.76     65.08 o 
   2   9  12       14.68      -13.69     75.67 o 
  -5  10  12      157.08      181.16    112.39 o 
  -4  10  12      137.89      192.34     70.91 o 
  -3  10  12       58.59       91.71     59.58 o 
  -2  10  12       20.14       24.72     70.03 o 
  -1  10  12      175.48      182.61     36.97 o 
   0  10  12      201.14      193.81     79.39 o 
   1  10  12       55.91       63.81     64.95 o 
  -4  11  12        1.26       25.22     73.67 o 
  -3  11  12      259.62      292.66     70.88 o 
  -2  11  12      208.99      171.96     70.12 o 
  -1  11  12       27.51       26.88     62.61 o 
   0  11  12        0.76       18.38     44.08 o 
   1  11  12       15.87       11.47     47.94 o 
  -3  12  12        2.00      -45.26     71.53 o 
  -2  12  12       12.13       59.06     66.62 o 
  -1  12  12       11.05       11.63     61.86 o 
   0  12  12        0.67       40.80     54.52 o 
  -2  13  12      143.97      215.01     87.31 o 
  -5   1  13      652.82      584.19     48.50 o 
  -4   1  13      195.90      209.38     97.75 o 
  -3   1  13      453.21      488.85     60.87 o 
  -2   1  13       67.65       65.62     58.99 o 
  -1   1  13      178.86      209.09     58.19 o 
   0   1  13      116.91      153.04     70.35 o 
   1   1  13       65.09       60.40     88.48 o 
   2   1  13       93.31      110.97     91.90 o 
  -5   2  13      535.95      540.96     94.77 o 
  -4   2  13      461.97      452.03     68.87 o 
  -3   2  13        9.22        7.49     57.44 o 
  -2   2  13      582.69      628.68     62.84 o 
  -1   2  13        4.02       40.31     49.21 o 
   0   2  13       94.67      132.18     49.98 o 
   1   2  13       14.83      -21.52     77.08 o 
   2   2  13      492.99      415.52    107.57 o 
  -5   3  13        2.15       -2.52     72.97 o 
  -4   3  13       52.39       28.99     56.57 o 
  -3   3  13       32.28       38.48     66.55 o 
  -2   3  13        1.17       24.01     58.80 o 
  -1   3  13        3.93       32.04     56.89 o 
   0   3  13        1.02        8.39     69.67 o 
   1   3  13       14.68       43.75     72.56 o 
  -5   4  13        5.70       13.42    103.16 o 
  -4   4  13       78.00       27.72     53.72 o 
  -3   4  13       37.94       47.87     62.85 o 
  -2   4  13      266.06      306.98     81.43 o 
  -1   4  13      257.59      301.88     60.70 o 
   0   4  13        4.74        7.94     74.07 o 
   1   4  13      135.87      133.49     68.54 o 
  -5   5  13       31.54       83.03     96.45 o 
  -4   5  13       58.32       62.06     57.99 o 
  -3   5  13      567.41      476.32     71.69 o 
  -2   5  13       31.83       82.91     77.73 o 
  -1   5  13      113.96      147.62     52.66 o 
   0   5  13       79.68       50.81     62.99 o 
   1   5  13       18.41       19.49     84.21 o 
  -4   6  13       26.37       35.73     54.52 o 
  -3   6  13       46.38        5.48     66.68 o 
  -2   6  13      113.25      128.26     57.03 o 
  -1   6  13        0.65      -31.40     66.67 o 
   0   6  13        1.74       10.47     78.26 o 
   1   6  13        9.91       23.01     81.92 o 
  -4   7  13       55.40      115.33     63.32 o 
  -3   7  13        9.52       18.50     54.47 o 
  -2   7  13       10.74       33.18     52.39 o 
  -1   7  13        1.72       54.34     76.74 o 
   0   7  13       10.32       23.62     68.19 o 
  -4   8  13      268.86      323.17    114.90 o 
  -3   8  13       33.02       63.11     53.18 o 
  -2   8  13      475.09      480.47     67.65 o 
  -1   8  13      164.00      154.81     80.00 o 
   0   8  13        8.02       23.86     73.68 o 
  -3   9  13      243.84      298.53     65.32 o 
  -2   9  13        9.02      -34.56     96.03 o 
  -1   9  13      114.16      123.97     62.69 o 
  -2   0  14      203.24      260.84     67.93 o 
  -2   1  14       28.43        7.88     58.19 o 
                                                 
